# Supplementary material for: A culturomics approach reveals cross-feeding capacity of intestinal pig bacteria upon release of inositol from phytate
Source: Microbiome. 2026 Jan 21;14:44. doi: 10.1186/s40168-025-02313-5 (PMC12838507; doi:10.1186/s40168-025-02313-5)
Supplement: Supplementary file 4 — Supplementary Material 3. Table S1: Colony forming units. [file 40168_2025_2313_MOESM3_ESM.xlsx]

## Sheet: colony forming units
	colony forming units (Fig. 1)
	1	R1	R2	R3
	aerobic	0.77	0.83	0.72	0.77
	anaerobic	0	0.19	0.15	0.12
	2	R1	R2	R3
	aerobic	0.62	0.51	0.42	0.52
	anaerobic	0.36	0.49	0.33	0.39
	3	R1	R2	R3
	aerobic	0.39	0.3	0.3	0.33
	anaerobic	0.11	0.12	0.26	0.17

## Sheet: statistics
statistical analysis (Fig. 1)
Shapiro-Wilk normality
	swine	atmosphere	medium	p-value
1	1	aerobic	LB	0.623
2	1	aerobic	MM/myo-Ins	0.00391
3	1	anaerobic	LB	0.18
4	1	anaerobic	MM/myo-Ins	0.262
5	2	aerobic	LB	0.544
6	2	aerobic	MM/myo-Ins	0.623
7	2	anaerobic	LB	0.595
8	2	anaerobic	MM/myo-Ins	0.336
9	3	aerobic	LB	0.0963
10	3	aerobic	MM/myo-Ins	0.856
11	3	anaerobic	LB	0.0462
12	3	anaerobic	MM/myo-Ins	0.709
Mann-Whitney non-parametric rank comparison with bonferroni correction
swine	atm	.y.	group1	group2	n1	n2	statistic	p	effsize	p.adj	p.adj.signif
1	aerobic	log_counts	LB	MM/myo-Ins	9	4	23	0.503	0.21398	1	ns
1	anaerobic	log_counts	LB	MM/myo-Ins	7	5	35	0.00253	0.820413	0.01518	*
2	aerobic	log_counts	LB	MM/myo-Ins	12	3	31.5	0.0604	0.503565	0.3624	ns
2	anaerobic	log_counts	LB	MM/myo-Ins	7	4	28	0.00606	0.797724	0.03636	*
3	aerobic	log_counts	LB	MM/myo-Ins	8	4	32	0.00404	0.784465	0.02424	*
3	anaerobic	log_counts	LB	MM/myo-Ins	7	6	42	0.00336	0.833196	0.02016	*

## Sheet: raw data
	counts	swine	atmosphere	medium
1	20000000	1	aerobic	LB
2	17300000	1	aerobic	LB
3	11400000	1	aerobic	LB
4	3300000	1	aerobic	LB
5	21700000	1	aerobic	LB
6	17000000	1	aerobic	LB
7	33000000	1	aerobic	LB
8	107000000	1	aerobic	LB
9	80700000	1	aerobic	LB
10	12800000	1	aerobic	MM/myo-Ins
11	12200000	1	aerobic	MM/myo-Ins
12	12000000	1	aerobic	MM/myo-Ins
13	52700000	1	aerobic	MM/myo-Ins
14	100000000	2	aerobic	LB
15	43300000	2	aerobic	LB
16	31000000	2	aerobic	LB
17	31700000	2	aerobic	LB
18	33000000	2	aerobic	LB
19	50000000	2	aerobic	LB
20	45700000	2	aerobic	LB
21	50500000	2	aerobic	LB
22	133000000	2	aerobic	LB
23	83300000	2	aerobic	LB
24	78000000	2	aerobic	LB
25	65000000	2	aerobic	LB
26	31700000	2	aerobic	MM/myo-Ins
27	22800000	2	aerobic	MM/myo-Ins
28	37200000	2	aerobic	MM/myo-Ins
29	300000000	3	aerobic	LB
30	307000000	3	aerobic	LB
31	256000000	3	aerobic	LB
32	280000000	3	aerobic	LB
33	225000000	3	aerobic	LB
34	467000000	3	aerobic	LB
35	263000000	3	aerobic	LB
36	244000000	3	aerobic	LB
37	112000000	3	aerobic	MM/myo-Ins
38	77100000	3	aerobic	MM/myo-Ins
39	89700000	3	aerobic	MM/myo-Ins
40	103000000	3	aerobic	MM/myo-Ins
41	167000000	1	anaerobic	LB
42	177000000	1	anaerobic	LB
43	156000000	1	anaerobic	LB
44	73300000	1	anaerobic	LB
45	82000000	1	anaerobic	LB
46	43300000	1	anaerobic	LB
47	46000000	1	anaerobic	LB
48	800000	1	anaerobic	MM/myo-Ins
49	12700000	1	anaerobic	MM/myo-Ins
50	17200000	1	anaerobic	MM/myo-Ins
51	5300000	1	anaerobic	MM/myo-Ins
52	7970000	1	anaerobic	MM/myo-Ins
53	80000000	2	anaerobic	LB
54	58300000	2	anaerobic	LB
55	67000000	2	anaerobic	LB
56	107000000	2	anaerobic	LB
57	126000000	2	anaerobic	LB
58	73300000	2	anaerobic	LB
59	76300000	2	anaerobic	LB
60	25000000	2	anaerobic	MM/myo-Ins
61	49000000	2	anaerobic	MM/myo-Ins
62	21700000	2	anaerobic	MM/myo-Ins
63	28100000	2	anaerobic	MM/myo-Ins
64	67000000	3	anaerobic	LB
65	93300000	3	anaerobic	LB
66	111000000	3	anaerobic	LB
67	113000000	3	anaerobic	LB
68	111000000	3	anaerobic	LB
69	110000000	3	anaerobic	LB
70	84000000	3	anaerobic	LB
71	10100000	3	anaerobic	MM/myo-Ins
72	10700000	3	anaerobic	MM/myo-Ins
73	16400000	3	anaerobic	MM/myo-Ins
74	33000000	3	anaerobic	MM/myo-Ins
75	18700000	3	anaerobic	MM/myo-Ins
76	24700000	3	anaerobic	MM/myo-Ins
