# Supplementary material for: A culturomics approach reveals cross-feeding capacity of intestinal pig bacteria upon release of inositol from phytate
Source: Microbiome. 2026 Jan 21;14:44. doi: 10.1186/s40168-025-02313-5 (PMC12838507; doi:10.1186/s40168-025-02313-5)
Supplement: Supplementary file 5 — Supplementary Material 4. Table S2: List of media. [file 40168_2025_2313_MOESM4_ESM.xlsx]

## Sheet: List of media
	Abbreviation	Culture Media	Components	Origin	Order Number
1	LB	Luria Bertani	10 g/L tryptone, 5 g/L yeast extract and 5 g/L NaCl	Roth	8952.3/0601.1/2362.3
2	BHI	Brain Heart Infusion	7.5 g/L Pig Brain Infusion, 10 g/L peptone, 5 g/L NaCl, 10 g/L Pig Heart Infusion, 2 g/L glucose, 2.5 g/L Na2HPO4	Roth	X916.1
3	BHI	Brain Heart Infusion	12.5 g/L Brain Infusion solids, 5 g/L Beef heart Infusion solids, 10 g/L peptone, 2 g/L glucose, 5 g/L NaCl, 2.5 g/L Na2HPO4	Oxoid	BO1230M
4	M9	Salt Medium	10X Stock (128 g/L Na2HPO4*7H2O, 30 g/L KH2PO4, 5 g/L NaCl, 10 g/L NH4Cl)	Merck
5	MM	Minimal Medium	MM is M9 medium supplemented with 2 mM MgSO4, 0.1 mM CaCl2, 55.5 mM (1% [wt/ vol]) MI, or 27.8 mM (0.5% [wt/vol]) glucose)
6	COLSB	Columbia Agar with Sheep Blood	23 g/L peptone, 1 g/L starch, 5 g/L NaCl, 11 g/L agar, 70 mL defibrinated sheep blood	Oxoid	PB5008A
7	WCA	Wilkens Chalgren Anaerobe Agar with Neomycin	10 g/L tryptone, 10 g/L peptone, 5 g/L yeast extract, 5 g/L NaCl, 1 g/L glucose, 1 g/L C3H3NaO3, 1 g/L L-Arginine, 0.005 g/L haemin, 0.0005 g/L menadione, 10 g/L agar, 50 mL defibrinated horse blood, 75 mg neomycin	Oxoid	PB0112A
8	SCH	Schaedler Anaerobe Agar with Sheep Blood (with haemin and vitamin K)	10 g/L tryptone, 5 g/L special peptone, 5 g/L yeast extract, 5 g/L glucose, 4 g/L NaCl, 0.4 g/L cysteine HCl, 0.01 g/L haemin, 0.75 g/L tris buffer, 0.002 g/L vitamin K1, 13,5 g/L agar, 50 mL defibrinated sheep blood	Thermo Scientific	PB5034A
9	MAC	MacConkey Agar with Salt	20 g/L peptone, 10 g/L lactose, 5 g/L bile salts, 5 g/L NaCl, 0.075 g/L neutral red, 12 g/L agar	Oxoid	PO0149A
10	MRS	Man, Rogosa, Sharpe	10 g/L peptone, 8 g/L 'Lab-Lemco' powder, 4 g/L yeast extract, 20 g/L glucose, 1 mL sorbitan mono-oleate, 2g/L K2HPO4, 5 g/L sodium acetate 3H2O, 2 g/L tri-ammonium citrate, 0.2 g/L MgSO4 · 7 H2O, 0.05 g/L MnSO4 · 4 H2O, 10 g/L agar	Oxoid	PO5047A
11	F.A.A.	Fastidious Anaerobe Agar (F.A.A) with Horse Blood	23 g/L peptone mix, 5 g/L NaCl, 1 g/L soluble starch, 12 g/L agar, 0.4 g/L NaHCO₃, 1 g/L glucose, 1 g/L soidum pyruvate, 0.5 g/L cysteine HCl monohydrate, 0.01 g/L haemin, 0.001 g/L vitamine K. 1.0 g/L arginine, 0.25 g/L soluble pyrophosphate, 0.5 g/l sodium succinate	Thermo Scientific	PB0225A
12	A.R.I.A.	Anaerobe Recovery and Isolation Agar (A.R.I.A.) with 5 % Horse blood and Neomycin	24 g/L peptones, 6.5 g/L salts, 2.0 g/L carbohydrates, 0.5 g/L amino acids and vitamins, 12 g/L agar, 50 mL defibrinated horse blood, 75 mg neomycin	Thermo Scientific	PB1244A
