# Supplementary material for: A culturomics approach reveals cross-feeding capacity of intestinal pig bacteria upon release of inositol from phytate
Source: Microbiome. 2026 Jan 21;14:44. doi: 10.1186/s40168-025-02313-5 (PMC12838507; doi:10.1186/s40168-025-02313-5)
Supplement: Supplementary file 6 — Supplementary Material 5. Table S3: Non-redundant isolates_extended. [file 40168_2025_2313_MOESM5_ESM.xlsx]

## Sheet: non-redundant isolates
sample no.	accession	origin	isolation medium	atmosphere	phylum	family	genus	species by SILVA (16S rRNA)	similarity (%)	Metaphlan	coverage (%)	IolCatGC	phytase_in silico	phytase class	phytase	qseqid	phytase activity [U/mL]
1	SW204_MI_1	feces	MM + myo-Ins	aerobic	Bacillota	Paenibacillaceae	Aneurinibacillus	Aneurinibacillus aneurinilyticus	97.67	Aneurinibacillus migulanus	100	T_IolX_T_T_T_IolG2_R_Alp_IolI2_Lac_IolB_IolJ_IolE_IolD_IolA_IolC_IS4	no				-
2	SW204_MI_2	feces	MM + myo-Ins	aerobic	Bacillota	Bacillaceae	Bacillus	Bacillus paralicheniformis	99.62	Bacillus paralicheniformis	100	T_IolJ_IolI_IolH_IolG1_IolF_IolE_IolD_IolC_IolB_IolA_IolR2_IolS_Gly	yes	BPPhy	3-phytase	AFQ59979.1	0.105 ± 0.057
3	SW204_MI_3	feces	MM + myo-Ins	aerobic	Pseudomonadota	Enterobacteriaceae	Escherichia	Escherichia coli	99.90	Escherichia coli	100	no	yes	HAPhy, HAPhy	bifunctional glucose-1-phosphatase/inositol phosphatase, bifunctional acid phosphatase/4-phytase	AIE90144.1_NP_415500.1	0.311 ± 0.102
4	SW204_MI_4	feces	MM + myo-Ins	aerobic	Bacillota	Bacillaceae	Bacillus	Bacillus sonorensis	99.66	Bacillus sonorensis	100	T_IolJ_IolI_IolH_IolG1_IolF_IolE_IolD_IolC_IolB_IolA_IolR2_IolS_Gly	yes	BPPhy	Phytase	AFQ59979.1	0.048 ± 0.002
5	SW204_MI_6	feces	MM + myo-Ins	aerobic	Bacillota	Bacillaceae	Bacillus	Bacillus paralicheniformis ATCC 9945a	99.35	Bacillus licheniformis	100	Gly_IolS_IolR2_IolA_IolB_IolC_IolD_IolE_IolF_IolG1_IolH_IolI_IolJ_hyp	yes	BPPhy	3-phytase (myo-inositol-hexaphosphate 3-phosphohydrolase)	AFQ59979.1	0.047 ± 0.047
6	SW205_MI_1	feces	MM + myo-Ins	aerobic	Bacillota	Bacillaceae	Bacillus	Bacillus licheniformis WX-02	99.48	Bacillus licheniformis	100	Gly_IolS_IolR2_IolA_IolB_IolC_IolD_IolE_IolF_IolG1_IolH_IolI_IolJ_T	yes	BPPhy	3-phytase (myo-inositol-hexaphosphate 3-phosphohydrolase)	AFQ59979.1	-
7	SW205_MI_2	feces	MM + myo-Ins	aerobic	Bacillota	Paenibacillaceae	Brevibacillus	Brevibacillus agri	98.86	Brevibacillus agri	100	R_IolX_LLM_NAD_Rib_hyp_tar_IolJ_R_R_T_IolG2_IolA_6-p_Alc_IolD_IolE_Tra_Tra_IolB_IolU_IolX_T_T_T_IolX_T	no				-
8	SW205_MI_3	feces	MM + myo-Ins	aerobic	Pseudomonadota	Enterobacteriaceae	Escherichia	Escherichia coli K12 substr. MG1655	99.82	Escherichia coli	100	no	yes	HAPhy, HAPhy	bifunctional glucose-1-phosphatase/inositol phosphatase, bifunctional acid phosphatase/4-phytase	AIE90144.1_NP_415500.1	0.776 ± 0.05
9	SW205_MI_4	feces	MM + myo-Ins	aerobic	Bacillota	Paenibacillaceae	Brevibacillus	Brevibacillus parabrevis	98.82	Brevibacillus parabrevis	100	no	no				-
10	SW205_MI_5	feces	MM + myo-Ins	aerobic	Bacillota	Paenibacillaceae	Paenibacillus	Bacillus sp. USC14	99.15	Paenibacillus sp. Y412MC10	100	R_IolA_IolC_IolB_IolE_IolD_IolG2_Spo	no				-
11	SW205_MI_an1	feces	MM + myo-Ins	anaerobic	Pseudomonadota	Enterobacteriaceae	Klebsiella	Klebsiella pneumoniae	99.63	Klebsiella pneumoniae	100	ABC_IolE_IolH_IolG1_IolD_IolC_IolR_IolB_IolA_IolI2_Arc	yes	HAPhy, HAPhy	bifunctional glucose-1-phosphatase/inositol phosphatase, 3-phytase	AIE90144.1, AAM23271.1	0.174 ± 0.043
12	SW207_MI_3	feces	MM + myo-Ins	aerobic	Bacillota	Paenibacillaceae	Paenibacillus	Paenibacillus macerans	96.29	Paenibacillus vini	100	no	no				-
13	SW206_LB_15	ileum	MM + myo-Ins	aerobic	Bacillota	Bacillaceae	Bacillus	Bacillus subtilis	98.72	Bacillus subtilis	100	R_IolJ_IolI_IolH_IolG1_IolF_IolE_IolD_IolC_IolB_IolA_IolR2_IolS_Unc_Unc_IolT1_mol_Unc_SDR_DNA_IolA_RDD	yes	BPPhy	3-phytase	AEC13691.1	0.087 ± 0.023
14	SW206_MI_4	feces	MM + myo-Ins	aerobic	Bacillota	Bacillaceae	Bacillus	Bacillus thuringiensis serovar kurstaki str. YBT-1520	99.66	Bacillus cereus	100	T_IolG2_IolC_IolA_IolD_IolE_IolJ_IolB_Yip	no				0.174 ± 0.026
15	SW206_MI_5	feces	MM + myo-Ins	aerobic	Bacillota	Caryophanaceae	Lysinibacillus	Lysinibacillus sp. R-30635	98.83	Heyndrickxia oleronia	87.98	Gly_IolD_IolE_IolC_IolA_IolG2_IolB_R	no				0.105 ± 0.048
16	SW206_MI_6	feces	MM + myo-Ins	aerobic	Bacillota	Paenibacillaceae	Aneurinibacillus	Aneurinibacillus aneurinilyticus	98.17	Aneurinibacillus aneurinilyticus	100	no	no				-
17	SW206_MI_8	feces	MM + myo-Ins	aerobic	Bacillota	Paenibacillaceae	Paenibacillus	Paenibacillus physcomitrellae	96.91	Paenibacillus cookii	100	no	yes	BPPhy	phytase	AFQ59979.1	-
18	SW206_MI_VI	feces	MM + myo-Ins	aerobic	Bacillota	Paenibacillaceae	Aneurinibacillus	Aneurinibacillus aneurinilyticus	97.43	Aneurinibacillus aneurinilyticus	100	no	no				-
19	SW206_MI_X	descending colon	MM + myo-Ins	aerobic	Bacillota	Caryophanaceae	Lysinibacillus	Bacillus sp. NBRC 100906	94.16	Lysinibacillus boronitolerans	100	no	no				-
20	SW204_MI_an1	feces	MM + myo-Ins	anaerobic	Bacillota	Caryophanaceae	Lysinibacillus	Bacillus sp. NBRC 100906	99.68	Lysinibacillus boronitolerans	100	no	no				-
21	SW204_MI_an4	feces	MM + myo-Ins	anaerobic	Bacillota	Bacillaceae	Bacillus	Bacillus thermoamylovorans	98.91	Caldibacillus thermoamylovorans	100	IolA_IolB_IolC_IolD_IolJ_Maj_ReiD_Hem_Inn_T_IolR2_IolE_IolX_IolG2_IolR2	no				-
22	SW206_LB_an5	Ileum	Luria Bertani	anaerobic	Bacillota	Paenibacillaceae	Paenibacillus	Paenibacillus relictisesami	98.81	Paenibacillus cookii	100	no	yes	BPPhy	phytase	AFQ59979.1	0.018 ± 0.003
23	SW204_LB_11	feces	Luria Bertani	aerobic	Bacillota	Caryophanaceae	Lysinibacillus	Lysinibacillus sphaericus	96.58	Lysinibacillus sp. SDF0037	100	no	no				-
24	SW207_MI_an20	cecum	MM + myo-Ins	anaerobic	Bacillota	Caryophanaceae	Lysinibacillus	Lysinibacillus pakistanensis	97.11	Lysinibacillus macroides	100	Spo_ReiD_IolJ_IolD_IolC_IolB_IolA_4-o_IolR2_Maj_IolS_hyp_ReiD_IolX_IolE_IolU_IolX_ATP_T_T_R_IolG2_IolE_IolE_Pyr	no				0.015 ± 0.003
25	SW204_LB_17	ileum	Luria Bertani	aerobic	Bacillota	Bacillaceae	Bacillus	Bacillus subtilis	99.16	Bacillus subtilis	100	R_IolJ_IolI_IolH_IolG1_IolF_IolE_IolD_IolC_IolB_IolA_IolR2_IolS_Unc_Unc_IolT1_mol_Unc_SDR_R_IolA_RDD	yes	BPPhy	3-phytase	AEC13691.1	0.053 ± 0.010
26	SW204_LB_21	ileum	Luria Bertani	aerobic	Bacillota	Paenibacillaceae	Brevibacillus	Brevibacillus borstelensis	97.4	Brevibacillus borstelensis	100	no	no				-
27	SW204_LB_23	colonic central flex	Luria Bertani	aerobic	Bacillota	Caryophanaceae	Lysinibacillus	Lysinibacillus sphaericus KCTC 3346	99.18	Lysinibacillus sphaericus	100	no	no				0.013 ± 0.009
28	SW204_LB_29	colonic central flex	Luria Bertani	aerobic	Bacillota	Bacillaceae	Lysinibacillus	Bacillus sp. R-27335	98.09	Lysinibacillus sp.	100	no	no				0.023 ± 0.023
29	SW206_LB_16	ileum	Luria Bertani	aerobic	Bacillota	Paenibacillaceae	Paenibacillus	Paenibacillus ihbetae	97.73	Paenibacillus lactis	100	hyp_ReiD_T_Put_ABC_Hep_Gly_IolD_IolE_IolC_IolA_IolG2_IolB_R	no				-
30	SW206_LB_an13	ileum	Luria Bertani	anaerobic	Bacillota	Paenibacillaceae	Paenibacillus	Paenibacillus dendritiformis	96.7	Paenibacillus dendritiformis	100	R_IolB_IolG2_IolD_IolE_IolX_T_IolE_ECF	no				-
31	SW207_LB_29	descending colon	Luria Bertani	aerobic	Pseudomonadota	Aeromonadaceae	Aeromonas	Aeromonas salmonicida	98.39	Aeromonas salmonicida	100	no	no				-
32	SW204_BHI_an1	feces	Brain Heart Infusion	anaerobic	Bacillota	Caryophanaceae	Rummelibacillus	Rummeliibacillus pycnus	96.39	Rummeliibacillus sp. POC4	99.99	no	no				-
33	SW204_ColSB_5	feces	Colombia with sheep blood	aerobic	Bacillota	Bacillaceae	Bacillus	Bacillus fumarioli	96.92	Bacillus renqingensis	100	IolH_hyp_hyp_IolE_IolX_Ara_IolT1_IolS_IolJ_IolD_IolC_IolB_IolA_R	no				-
34	SW204_ColSB_7	feces	Colombia with sheep blood	aerobic	Bacillota	Bacillaceae	Bacillus	Bacillus velezensis	97.71	Bacillus velezensis	100	IolS_IolR2_IolA_IolB_IolC_IolD_IolE_IolF_IolG1_IolH_IolI_IolJ_R	yes	BPPhy	3-phytase	AEC13691.1	0.054 ± 0.037
35	SW207_LB_2	cecum	Luria Bertani	aerobic	Bacillota	Paenibacillaceae	Paenibacillus	Paenibacillus granivorans	94.33	Aeromonas salmonicida	64.76	Ali_IolA_hyp_IolC_IolB_IolG2_IolE_IolD_R_Gly_T_T_ReiD_his	no				0.023 ± 0.011
36	SW207_LB_3	cecum	Luria Bertani	aerobic	Bacillota	Bacillaceae	Bacillus	Bacillus pumilus	98.07	Bacillus safensis	100	no	no				-
37	SW207_SCH_an27	descending colon	Schaedler	anaerobic	Bacillota	Enterococcaceae	Enterococcus	Enterococcus sp. NBRC 12225	97.5	Escherichia coli	100	no	yes	HAPhy, HAPhy	bifunctional glucose-1-phosphatase/inositol phosphatase, bifunctional acid phosphatase/4-phytase	AIE90144.1, NP_415500.1	0.065 ± 0.024
38	SW207_FRA_an13	feces	Luria Bertani	anaerobic	Bacillota	Streptococcaceae	Streptococcus	Streptococcus gallolyticus	99.08	Streptococcus gallolyticus	100	no	no				-
39	SW206_MI_V	feces	MM + myo-Ins	aerobic	Bacillota	Bacillaceae	Bacillus	Bacillus sp. NBRC 100906	96.21	Lysinibacillus boronitolerans	100	no	no				0.069 ± 0.009
40	SW207_LB_an5	cecum	Luria Bertani	anaerobic	Bacillota	Caryophanaceae	Rummeliibacillus	Rummeliibacillus pycnus	98.4	Rummeliibacillus pycnus	100	no	no				-

## Sheet: all isolates
non-redundant no.	sample no.	accession	origin	isolation medium	atmosphere	phylum	family	genus	species by EzBioCloud	similarity (%)	species by NCBI Blast	similarity (%)	species by SILVA (16S rRNA)	similarity (%)
1	1	SW204-MI-1	feces	MM + myo-Ins	aerobic	Bacillota	Paenibacillaceae	Aneurinibacillus	Aneurinibacillus migulanus	99.59	Aneurinibacillus migulanus	99.90	Aneurinibacillus aneurinilyticus	97.67
2	2	SW204-MI-2	feces	MM + myo-Ins	aerobic	Bacillota	Bacillaceae	Bacillus	Bacillus paralicheniformis	99.80	Bacillus sp. strain ZBG102	99.12	Bacillus licheniformis	99.62
3	3	SW204-MI-3	feces	MM + myo-Ins	aerobic	Pseudomonadota	Enterobacteriaceae	Escherichia	LFHY_s - strain B1147	99.44	Escherichia coli	99.26	Escherichia coli BL21	98.77
4	4	SW204-MI-4	feces	MM + myo-Ins	aerobic	Bacillota	Bacillaceae	Bacillus	Bacillus sonorensis	100	Bacillus sonorensis	98.11	Bacillus sonorensis	99.66
	5	SW204-MI-5	feces	MM + myo-Ins	aerobic	Bacillota	Bacillaceae	Bacillus	Bacillus sonorensis	100	Bacillus licheniformis	98.11	Bacillus sonorensis	99.16
5	6	SW204-MI-6	feces	MM + myo-Ins	aerobic	Bacillota	Bacillaceae	Bacillus	Bacillus haynesii	99.82	Bacillus licheniformis	98.57	Bacillus paralicheniformis ATCC 9945a	99.35
	8	SW204-MI-8	feces	MM + myo-Ins	aerobic	Bacillota	Bacillaceae	Bacillus	Bacillus paralicheniformis	100	Bacillus sp. strain L23	98.45	Bacillus paralicheniformis	99.52
	9	SW204-MI-9	feces	MM + myo-Ins	aerobic	Bacillota	Bacillaceae	Bacillus	Bacillus haynesii	99.63	Bacillus licheniformis	97.42	Bacillus paralicheniformis	99.58
	10	SW204-MI-10	feces	MM + myo-Ins	aerobic	Bacillota	Bacillaceae	Bacillus	Bacillus haynesii	99.55	Bacillus licheniformis	97.93	Bacillus paralicheniformis	99.24
	11	SW204-MI-11	feces	MM + myo-Ins	aerobic	Bacillota	Bacillaceae	Bacillus	Bacillus licheniformis	99.70	Bacillus licheniformis/Bacterium strain	88.59	Bacillus licheniformis	99.67
	12	SW204-MI-12	feces	MM + myo-Ins	aerobic	Bacillota	Bacillaceae	Bacillus	Bacillus sonorensis	100	Bacillus licheniformis	98.72	Bacillus sonorensis	98.82
	14	SW204-MI-14	feces	MM + myo-Ins	aerobic	Bacillota	Bacillaceae	Bacillus	Bacillus paralicheniformis	100	Bacillus licheniformis	98.81	Bacillus paralicheniformis	98.99
6	17	SW205-MI-1	feces	MM + myo-Ins	aerobic	Bacillota	Bacillaceae	Bacillus	Bacillus licheniformis	99.70	Bacillus aerius	90.77	Bacillus licheniformis WX-02	99.48
7	18	SW205-MI-2	feces	MM + myo-Ins	aerobic	Bacillota	Paenibacillaceae	Brevibacillus	Brevibacillus agri	99.22	Brevibacillus agri	99.51	Brevibacillus agri	98.86
8	19	SW205-MI-3	feces	MM + myo-Ins	aerobic	Pseudomonadota	Enterobacteriaceae	Shigella	Shigella flexneri	99.63	Escherichia coli	98.15	Escherichia coli	67.06
9	20	SW205-MI-4	feces	MM + myo-Ins	aerobic	Bacillota	Paenibacillaceae	Brevibacillus	Brevibacillus parabrevis	99.63	Brevibacillus sp. FJLR44	99.08	Brevibacillus parabrevis	100
10	21	SW205-MI-5	feces	MM + myo-Ins	aerobic	Bacillota	Paenibacillaceae	Paenibacillus	Paenibacillus cineris	99.91	Paenibacillus sp. UCCB	97.40	Paenibacillus cineris	100
	22	SW205-MI-6	feces	MM + myo-Ins	aerobic	Pseudomonadota	Enterobacteriaceae	Shigella	Shigella flexneri	99.64	Escherichia coli	97.69	Escherichia coli	99.91
11	23	SW205MIan-1	feces	MM + myo-Ins	anaerobic	Pseudomonadota	Enterobacteriaceae	Klebsiella	Klebsiella pneumoniae	100	Klebsiella pneumoniae	99.05	Klebsiella pneumoniae	99.85
	25	SW205-MI-7	feces	MM + myo-Ins	aerobic	Pseudomonadota	Enterobacteriaceae	Escherichia	Escherichia fergusonii	99.90	Escherichia coli	98.03	Escherichia coli	99.41
	51	SW207-MI-1	feces	MM + myo-Ins	aerobic	not identifiable	-	-	-	-	not identifiable	-	Paenibacillus ehimensis	98.26
	52	SW207-MI-2	feces	MM + myo-Ins	aerobic	Pseudomonadota	Enterobacteriaceae	Shigella	Shigella flexneri	99.79	Escherichia coli	96.70	Escherichia coli	99.61
12	53	SW207-MI-3	feces	MM + myo-Ins	aerobic	Bacillota	Paenibacillaceae	Paenibacillus	Paenibacillus vini	98.68	Paenibacillus sp. YFb2	98.35	Paenibacillus vini	99.59
13	91	SW206-LB-15	ascending colon	Luria Bertani	aerobic	Bacillota	Bacillaceae	Bacillus	Bacillus tequilensis	99.91	Bacillus sp. BR15	98.87	Bacillus subtilis	98.72
	54	SW207-MI-4	feces	MM + myo-Ins	aerobic	Pseudomonadota	Enterobacteriaceae	Shigella	Shigella flexneri	99.79	Escherichia coli	96.80	Escherichia coli	99.7
	55	SW207-MI-5	feces	MM + myo-Ins	aerobic	Pseudomonadota	Enterobacteriaceae	Shigella	Shigella flexneri	99.67	Escherichia coli	94.98	Escherichia coli	99.75
	56	SW207-MI-6	feces	MM + myo-Ins	aerobic	Pseudomonadota	Enterobacteriaceae	Escherichia	Escherichia fergusonii	99.79	Escherichia coli	96.42	Escherichia coli	67.06
	57	SW207-MI-7	feces	MM + myo-Ins	aerobic	Pseudomonadota	Enterobacteriaceae	Escherichia	Escherichia fergusonii	99.79	uncultured bacterium	96.75	Escherichia coli	99.68
	58	SW207-MI-8	feces	MM + myo-Ins	aerobic	Pseudomonadota	Enterobacteriaceae	Escherichia	Escherichia fergusonii	99.79	Escherichia coli	96.25	Escherichia coli	?
	61	SW207-MI-11	feces	MM + myo-Ins	aerobic	Bacillota	Bacillaceae	Bacillus	Bacillus sonorensis	100	Bacillus sonorensis	99.0	Bacillus sonorensis	99.31
	62	SW207-MI-12	feces	MM + myo-Ins	aerobic	Bacillota	Bacillaceae	Bacillus	Bacillus sonorensis	98.94	Bacillus sonorensis	98.84	Bacillus sonorensis	99.07
	63	SW207-MI-13	feces	MM + myo-Ins	aerobic	Pseudomonadota	Enterobacteriaceae	Shigella	Shigella flexneri	98.82	Escherichia coli	95.53	Escherichia coli	99.61
	64	SW207-MI-14	feces	MM + myo-Ins	aerobic	Pseudomonadota	Enterobacteriaceae	Escherichia	Escherichia fergusonii	99.65	Escherichia coli	96.90	Escherichia coli	99.8
	42	SW206-MI-1	descending colon	MM + myo-Ins	aerobic	Pseudomonadota	Enterobacteriaceae	Escherichia	LFHY_s - strain B1147	99.89	Escherichia coli	97.18	Escherichia coli	99.26
	43	SW206-MI-2	descending colon	MM + myo-Ins	aerobic	Pseudomonadota	Enterobacteriaceae	Escherichia	LFHY_s - strain B1147	99.89	Escherichia coli	97.59	Escherichia coli	?
	44	SW206-MI-3	descending colon	MM + myo-Ins	aerobic	Pseudomonadota	Enterobacteriaceae	Escherichia	LFHY_s - strain B1147	99.89	Escherichia coli	97.58	Escherichia coli	?
14	45	SW206-MI-4	feces	MM + myo-Ins	aerobic	Bacillota	Bacillaceae	Bacillus	Bacillus proteolyticus	99.30	Bacillus thuringiensis	98.51	Bacillus thuringiensis serovar kurstaki HD-1	99.66
15	46	SW206-MI-5	feces	MM + myo-Ins	aerobic	Bacillota	Caryophanaceae	Lysinibacillus	Lysinibacillus xylanilyticus	99.24	Lysinibacillus pakistanensis	96.74	Lysinibacillus sp. R-30635	98.83
16	47	SW206-MI-6	feces	MM + myo-Ins	aerobic	Bacillota	Paenibacillaceae	Aneurinibacillus	Aneurinibacillus aneurinilyticus	99.48	Bacillus acidovorans	97.39	Aneurinibacillus aneurinilyticus	98.17
	48	SW206-MI-7	feces	MM + myo-Ins	aerobic	Bacillota	Paenibacillaceae	Aneurinibacillus	Aneurinibacillus migulanus	99.69	Aneurinibacillus sp. strain C1A	97.89	Aneurinibacillus migulanus	96.97
17	49	SW206-MI-8	feces	MM + myo-Ins	aerobic	Bacillota	Paenibacillaceae	Paenibacillus	Paenibacillus polymyxa	100	Paenibacillus sp. HBUM206412	86.86	Paenibacillus physcomitrellae	96.91
	50	SW206-MI-9	feces	MM + myo-Ins	aerobic	Bacillota	Paenibacillaceae	Aneurinibacillus	Aneurinibacillus migulanus	89.71	Aneurinibacillus sp. strain C1A	98.69	Aneurinibacillus migulanus	97.39
	27	SW206-MI-I	descending colon	MM + myo-Ins	aerobic	Pseudomonadota	Enterobacteriaceae	Escherichia	CP040443_s - strain E4742	99.82	Escherichia coli	97.86	Escherichia coli	99.03
	28	SW206-MI-II	descending colon	MM + myo-Ins	aerobic	Bacillota	Bacillaceae	Bacillus	Bacillus paramycoides	99.80	Bacillus cereus	98.15	Bacillus cereus	99.83
	29	SW206-MI-III	descending colon	MM + myo-Ins	aerobic	Pseudomonadota	Enterobacteriaceae	Escherichia	CP040443_s - strain E4742	99.82	Escherichia coli	97.59	Escherichia coli	99.45
	30	SW206-MI-IV	descending colon	MM + myo-Ins	aerobic	Pseudomonadota	Enterobacteriaceae	Klebsiella	Klebsiella pneumoniae subsp. rhinoscleromatis	99.16	Klebsiella pneumoniae strain 2843	97.76	Klebsiella pneumoniae UHKPC33	99.91
39	31	SW206-MI-V	feces	MM + myo-Ins	aerobic	Synergistetis	Synergistaceaea	AF280863_g	GQ133634_s	82.39	Bacillus sp. NRS-593	93.75	Bacillus sp. NBRC 100906	96.21
18	32	SW206-MI-VI	feces	MM + myo-Ins	aerobic	Bacillota	Paenibacillaceae	Aneurinibacillus	Aneurinibacillus aneurinilyticus	98.57	Bacillus acidovorans	98.40	Aneurinibacillus aneurinilyticus	97.43
	34	SW206-MI-VIII	descending colon	MM + myo-Ins	aerobic	Bacillota	Paenibacillaceae	Aneurinibacillus	Aneurinibacillus migulanus	99.72	Aneurinibacillus sp. strain C1A	98.80	Aneurinibacillus migulanus	97.74
	35	SW206-MI-IX	descending colon	MM + myo-Ins	aerobic	Pseudomonadota	Enterobacteriaceae	Escherichia	CP040443_s - strain E4742	99.47	Escherichia coli	98.49	Escherichia coli	99.78
19	36	SW206-MI-X	descending colon	MM + myo-Ins	aerobic	Bacillota	Caryophanaceae	Lysinibacillus	Lysinibacillus capsici	100	Lysinibacillus macroides	96.13	Bacillus sp. NBRC 100906	94.16
	37	SW206-MI-XI	descending colon	MM + myo-Ins	aerobic	Bacillota	Paenibacillaceae	Aneurinibacillus	Aneurinibacillus migulanus	99.54	Aneurinibacillus sp. strain C1A	99.0	Aneurinibacillus migulanus	97.45
	38	SW206-MI-XII	descending colon	MM + myo-Ins	aerobic	Bacillota	Paenibacillaceae	Aneurinibacillus	Aneurinibacillus migulanus	99.69	Aneurinibacillus migulanus	96.59	Aneurinibacillus migulanus	96.58
	39	SW206-MI-XIII	descending colon	MM + myo-Ins	aerobic	Bacillota	Bacillaceae	Bacillus	Bacillus cereus	100	Bacillus wiedmannii/thuringiensis	99.14	Bacillus thuringiensis serovar tolworthi	99.63
	40	SW206-MI-XIV	descending colon	MM + myo-Ins	aerobic	Bacillota	Paenibacillaceae	Aneurinibacillus	Aneurinibacillus migulanus	99.44	Aneurinibacillus migulanus	97.31	Aneurinibacillus migulanus	96.97
	41	SW206-MI-XV	descending colon	MM + myo-Ins	aerobic	Bacillota	Caryophanaceae	Lysinibacillus	Lysinibacillus xylanilyticus	99.19	Lysinibacillus pakistanensis	96.04	Lysinibacillus sp. R-30635	98.89
20	70	SW204-MIan-1	feces	MM + myo-Ins	anaerobic	Bacillota	Caryophanaceae	Lysinibacillus	Lysinibacillus capsici (strictly aerobic???)	99.82	Lysinibacillus sp. Strain QT417	97.96	Bacillus sp. NBRC 100906	99.68
	71	SW204-MIan-2	feces	MM + myo-Ins	anaerobic	Bacillota	Caryophanaceae	Lysinibacillus	Lysinibacillus capsici (strictly aerobic???)	99.82	Lysinibacillus xylanilyticus	97.71	Bacillus sp. NBRC 100906	99.83
	72	SW204-MIan-3	feces	MM + myo-Ins	anaerobic	Bacillota	Caryophanaceae	Lysinibacillus	Lysinibacillus capsici (strictly aerobic???)	99.75	Lysinibacillus macroides	99.62	Lysinibacillus sp. YS11	99.63
21	73	SW204-MIan-4	feces	MM + myo-Ins	anaerobic	Bacillota	Bacillaceae	Caldibacillus	Caldibacillus hisashii	99.63	Caldibacillus thermoamylovorans	99.09	Bacillus hisashii	98.91
	65	SW207-MI-15	cecum	MM + myo-Ins	aerobic	Pseudomonadota	Enterobacteriaceae	Shigella	Shigella flexneri	99.79	Escherichia coli	96.83	Escherichia coli	99.84
	66	SW207-MI-16	cecum	MM + myo-Ins	aerobic	Pseudomonadota	Enterobacteriaceae	Klebsiella	Klebsiella variicola subsp. variicola	99.91	Klebsiella pneumoniae	98.29	Klebsiella pneumoniae	99.83
	67	SW207-MI-17	cecum	MM + myo-Ins	aerobic	Pseudomonadota	Enterobacteriaceae	Klebsiella	Klebsiella variicola subsp. variicola	99.63	Klebsiella pneumoniae	97.13	Klebsiella pneumoniae	99.82
	68	SW207-MI-18	cecum	MM + myo-Ins	aerobic	Pseudomonadota	Enterobacteriaceae	Shigella	Shigella flexneri	99.79	Escherichia coli	97.41	Escherichia coli	99.92
	69	SW207-MI-19	cecum	MM + myo-Ins	aerobic	not identifiable	-	-	-	-	not identifiable	-	Klebsiella pneumoniae	99.4
	78	SW207-Mian-1	cecum	MM + myo-Ins	anaerobic	Pseudomonadota	Enterobacteriaceae	Klebsiella	Klebsiella variicola subsp. variicola	99.91	Klebsiella pneumoniae	99.19	Klebsiella pneumoniae	99.84
	79	SW207-Mian-2	cecum	MM + myo-Ins	anaerobic	Pseudomonadota	Enterobacteriaceae	Shigella	Shigella flexneri	99.82	Escherichia coli	98.60	Escherichia coli J96	99.51
	80	SW207-Mian-3	cecum	MM + myo-Ins	anaerobic	Bacillota	Bacillaceae	Bacillus	Bacillus paramycoides	100	Bacillus cereus	98.31	Bacillus cereus ATCC 4342	100
	81	SW207-Mian-4	cecum	MM + myo-Ins	anaerobic	Bacillota	Bacillaceae	Bacillus	Bacillus paramycoides	100	Bacillus cereus	98.41	Bacillus cereus ATCC 4342	99.74
	82	SW207-Mian-5	cecum	MM + myo-Ins	anaerobic	Pseudomonadota	Enterobacteriaceae	Escherichia	Escherichia fergusonii	99.74	Escherichia coli	98.79	Escherichia coli K12 substr. MG 1655	99.92
	83	SW207-Mian-6	cecum	MM + myo-Ins	anaerobic	Pseudomonadota	Enterobacteriaceae	Shigella	Shigella flexneri	99.82	Escherichia coli	98.55	Escherichia coli	99.9
	84	SW207-Mian-7	cecum	MM + myo-Ins	anaerobic	Pseudomonadota	Enterobacteriaceae	Klebsiella	Klebsiella pneumoniae subsp. rhinoscleromatis	100	Klebsiella pneumoniae	99.54	Klebsiella pneumoniae	99.82
	85	SW207-Mian-8	cecum	MM + myo-Ins	anaerobic	Pseudomonadota	Enterobacteriaceae	Klebsiella	Klebsiella variicola subsp. variicola	99.91	Klebsiella pneumoniae	98.96	Klebsiella pneumoniae	99.49
	86	SW207-Mian-9	cecum	MM + myo-Ins	anaerobic	Pseudomonadota	Enterobacteriaceae	Escherichia	Escherichia fergusonii	99.91	Escherichia coli	98.08	Escherichia coli K12 substr. MG 1655	99.8
	87	SW207-Mian-10	cecum	MM + myo-Ins	anaerobic	Pseudomonadota	Enterobacteriaceae	Shigella	Shigella flexneri	100	Escherichia coli	97.79	Escherichia coli K12 substr. MG 1655	99.40
	88	SW207-Mian-11	cecum	MM + myo-Ins	anaerobic	Pseudomonadota	Enterobacteriaceae	Shigella	Shigella flexneri	100	Escherichia coli	98.24	Escherichia coli	99.58
	89	SW207-Mian-12	cecum	MM + myo-Ins	anaerobic	Pseudomonadota	Enterobacteriaceae	Klebsiella	Klebsiella variicola subsp. variicola	99.90	Klebsiella pneumoniae	97.99	Klebsiella pneumoniae	99.82
	90	SW207-Mian-13	cecum	MM + myo-Ins	anaerobic	Pseudomonadota	Enterobacteriaceae	Shigella	Shigella flexneri	100	Escherichia coli	98.08	Escherichia coli K12 substr. MG 1655	99.74
	91	SW207-Mian-14	cecum	MM + myo-Ins	anaerobic	Bacillota	Bacillaceae	Bacillus	Bacillus paramycoides	99.80	Bacillus cereus	99.09	Bacillus cereus ATCC 4342	99.83
	92	SW207-Mian-15	cecum	MM + myo-Ins	anaerobic	Pseudomonadota	Enterobacteriaceae	Escherichia	Escherichia fergusonii	99.90	Escherichia coli	98.95	Escherichia coli K12 substr. MG 1655	99.68
	93	SW207-Mian-16	cecum	MM + myo-Ins	anaerobic	Pseudomonadota	Enterobacteriaceae	Klebsiella	Klebsiella variicola subsp. variicola	99.90	Klebsiella pneumoniae	98.52	Klebsiella pneumoniae	100
	94	SW207-Mian-17	cecum	MM + myo-Ins	anaerobic	Bacillota	Bacillaceae	Bacillus	Bacillus paralicheniformis	100	Bacillus licheniformis	98.84	Bacillus paralicheniformis	99.6
	95	SW207-Mian-18	cecum	MM + myo-Ins	anaerobic	Pseudomonadota	Enterobacteriaceae	Shigella	Shigella flexneri	99.90	Escherichia coli	98.95	Escherichia coli	99.31
	96	SW207-Mian-19	cecum	MM + myo-Ins	anaerobic	Pseudomonadota	Enterobacteriaceae	Klebsiella	Klebsiella variicola subsp. variicola	99.91	Klebsiella pneumoniae	98.53	Klebsiella pneumoniae	99.29
24	97	SW207-Mian-20	cecum	MM + myo-Ins	anaerobic	Bacillota	Caryophanaceae	Lysinibacillus	Lysinibacillus pakistanensis	97.57	Lysinibacillus macroides	99.82	Lysinibacillus pakistanensis	97.11
	98	SW207-Mian-21	cecum	MM + myo-Ins	anaerobic	Pseudomonadota	Enterobacteriaceae	Shigella	Shigella flexneri	100	Escherichia coli	97.81	Shigella flexneri 2a str. 2457T	99.37
	99	SW207-Mian-22	cecum	MM + myo-Ins	anaerobic	Pseudomonadota	Enterobacteriaceae	Shigella	Shigella flexneri	100	Escherichia coli	97.97	Escherichia coli K12 substr. MG 1655	99.83
	100	SW207-Mian-23	cecum	MM + myo-Ins	anaerobic	Pseudomonadota	Enterobacteriaceae	Shigella	Shigella flexneri	100	Escherichia coli	98.73	Escherichia coli K12 substr. MG 1655	99.83
25	73	SW204-LB-17	ileum	Luria Bertani	aerobic	Bacillota	Bacillaceae	Bacillus	Bacillus subtilis	99.91	Bacillus subtilis	99.16	Bacillus subtilis	99.16
26	77	SW204-LB-21	ileum	Luria Bertani	aerobic	Bacillota	Bacillaceae	Brevibacillus	Brevibacillus borstelensis	99.90	Brevibacillus borstelensis	98.24	Brevibacillus borstelensis	97.22
	74	SW204-LB-18	ileum	Luria Bertani	aerobic	Bacillota	Bacillaceae	Paenibacillus	Paenibacillus thiaminolyticus/dendritiformis	100	Paenibacillus dendritiformis	94.12	Paenibacillus dendritiformis	96.45
27	79	SW204-LB-23	ascending colon	Luria Bertani	aerobic	Bacillota	Bacillaceae	Metasolibacillus	Lysinibacillus sphaericus	99.91	Lysinibacillus sphaericus	98.42	Lysinibacillus sphaericus	99.18
	81	SW204-LB-25	ascending colon	Luria Bertani	aerobic	Bacillota	Bacillaceae	Metasolibacillus	Lysinibacillus sphaericus	99.29	Lysinibacillus sphaericus	97.29	Lysinibacillus sphaericus	98.51
	82	SW204-LB-26	ascending colon	Luria Bertani	aerobic	Bacillota	Bacillaceae	Metasolibacillus	Lysinibacillus sphaericus	99.90	Lysinibacillus sphaericus	98.50	Lysinibacillus sphaericus	98.53
28	85	SW204-LB-29	ascending colon	Luria Bertani	anaerobic	Bacillota	Bacillaceae	Heyndrickxia	Heyndrickxia oleronia	99.44	Heyndrickxia oleronia	98.25	Bacillus sp. R-27335	98.18
	49	SW204-LB-an-13	ileum	Luria Bertani	anaerobic	Bacillota	Bacillaceae	Bacillus	Bacillus paramycoides	99.91	Bacillus thuringiensis	98.81	Bacillus cereus BGSC 6E1	99.72
	50	SW204-LB-an-14	ileum	Luria Bertani	anaerobic	Bacillota	Bacillaceae	Bacillus	Bacillus paralicheniformis	100	Bacillus haynesii	96.86	Bacillus paralicheniformis	99.61
	51	SW204-LB-an-15	ileum	Luria Bertani	anaerobic	Bacillota	Bacillaceae	Bacillus	Bacillus paralicheniformis	100	Bacillus paralicheniformis	98.33	Bacillus paralicheniformis	99.24
	52	SW204-LB-an-16	ileum	Luria Bertani	anaerobic	Bacillota	Bacillaceae	Bacillus	Bacillus paralicheniformis	99.1	Bacillus paralicheniformis	98.88	Bacillus paralicheniformis	99.33
	53	SW204-LB-an-17	ileum	Luria Bertani	anaerobic	Bacillota	Bacillaceae	Bacillus	Bacillus licheniformis	99.84	Bacillus licheniformis	92.11	Bacillus licheniformis	99.71
	54	SW204-LB-an-18	ileum	Luria Bertani	anaerobic	Bacillota	Bacillaceae	Bacillus	Bacillus paramycoides	99.72	Bacillus paramycoides	99.44	Bacillus cereus FRI-35	99.54
	117	SW204-MI-16	ileum	MM + myo-Ins	aerobic	Bacillota	Paenibacillaceae	Aneurinibacillus	Aneurinibacillus migulanus	99.63	Aneurinibacillus sp. strain C1A	99.54	Aneurinibacillus migulanus	97.79
	119	SW204-MI-18	ileum	MM + myo-Ins	aerobic	Bacillota	Bacillaceae	Bacillus	Bacillus paralicheniformis	99.72	Bacillus paralicheniformis	98.40	Bacillus paralicheniformis	99.24
	120	SW204-MI-19	ileum	MM + myo-Ins	aerobic	Bacillota	Bacillaceae	Bacillus	Bacillus subtilis	99.91	Bacillus subtilis	97.79	Bacillus subtilis	99.68
	121	SW204-MI-20	ileum	MM + myo-Ins	aerobic	Bacillota	Bacillaceae	Bacillus	Bacillus subtilis	99.82	Bacillus subtilis	97.85	Bacillus subtilis	99.61
	122	SW204-MI-21	ileum	MM + myo-Ins	aerobic	Bacillota	Bacillaceae	Bacillus	Bacillus paralicheniformis	99.72	Bacillus licheniformis	98.63	Bacillus paralicheniformis	99.33
	123	SW204-MI-22	acending colon	MM + myo-Ins	aerobic	Pseudomonadota	Enterobacteriaceae	Shigella	Shigella flexneri	99.89	Shigella flexneri	98.41	Escherichia coli	99.33
	124	SW204-MI-23	acending colon	MM + myo-Ins	aerobic	Pseudomonadota	Enterobacteriaceae	Escherichia	LFHY_s - strain B1147	99.72	Escherichia coli	97.68	Escherichia coli	98.98
	125	SW204-MI-24	acending colon	MM + myo-Ins	aerobic	Bacillota	Bacillaceae	Bacillus	Bacillus tequilensis	100	Bacillus subtilis	98.88	Bacillus sp. DM2	98.88
	126	SW204-MI-25	acending colon	MM + myo-Ins	aerobic	Bacillota	Paenibacillaceae	Aneurinibacillus	Aneurinibacillus migulanus	98.49	Aneurinibacillus sp. strain C1A	95.44	Aneurinibacillus migulanus	96.18
	129	SW204-MI-28	acending colon	MM + myo-Ins	aerobic	Pseudomonadota	Enterobacteriaceae	Escherichia	CP040443_s - strain E4742	99.42	Escherichia coli	97.10	Escherichia coli	99.18
	109	SW204-MI-an5	ileum	MM + myo-Ins	anaerobic	Bacillota	Bacillaceae	Bacillus	Bacillus paralicheniformis	100	Bacillus paralicheniformis	97.98	Bacillus paralicheniformis	99.33
	110	SW204-MI-an6	ileum	MM + myo-Ins	anaerobic	Bacillota	Bacillaceae	Bacillus	Bacillus licheniformis	99.89	Bacillus licheniformis	93.78	Bacillus licheniformis WX-02	98.78
	111	SW204-MI-an7	ileum	MM + myo-Ins	anaerobic	Bacillota	Bacillaceae	Bacillus	Bacillus licheniformis	99.79	Bacillus licheniformis	94.29	Bacillus licheniformis	99.62
	112	SW204-MI-an8	ileum	MM + myo-Ins	anaerobic	Bacillota	Bacillaceae	Bacillus	Bacillus paralicheniformis	99.35	Bacillus haynesii	96.08	Bacillus paralicheniformis	98.74
	86	SW206-LB-10	ascending colon	Luria Bertani	aerobic	Bacillota	Bacillaceae	Bacillus	Bacillus paramycoides	99.91	Bacillus paramycoides	99.35	Bacillus cereus FRI-35	98.72
	89	SW206-LB-13	ascending colon	Luria Bertani	aerobic	Bacillota	Caryophanaceae	Lysinibacillus	Lysinibacillus pakistanensis	99.80	-	97.72	Lysinibacillus pakistanensis	98.85
	90	SW206-LB-14	ascending colon	Luria Bertani	aerobic	Bacillota	Caryophanaceae	Lysinibacillus	Lysinibacillus xylanilyticus	99.20	Lysinibacillus pakistanensis	97.91	Lysinibacillus sp. R-30635	98.42
	92	SW206-LB-16	ascending colon	Luria Bertani	aerobic	Bacillota	Paenibacillaceae	Paenibacillus	Paenibacillus lactis	99.61	Paenibacillus lactis	96.46	Paenibacillus ihbetae	97.73
22	56	SW206-LB-an5	ileum	Luria Bertani	anaerobic	Bacillota	Paenibacillaceae	Paenibacillus	Paenibacillus cookii	99.90	Paenibacillus sp. NS6	97.74	Paenibacillus relictisesami	98.8
	61	SW206-LB-an10	ileum	Luria Bertani	anaerobic	Bacillota	Bacillaceae	Bacillus	Bacillus paramycoides	100	Bacillus paramycoides	98.22	Bacillus cereus FRI-35	99.57
	62	SW206-LB-an11	ileum	Luria Bertani	anaerobic	Bacillota	Paenibacillaceae	Aneurinibacillus	Aneurinibacillus aneurinilyticus	100	Aneurinibacillus sp. DSM 105329	97.77	Aneurinibacillus aneurinilyticus	97.96
	63	SW206-LB-an12	ileum	Luria Bertani	anaerobic	Bacillota	Bacillaceae	Bacillus	Bacillus paramycoides	99.90	Bacillus paramycoides	97.84	Bacillus cereus FRI-35	99.45
30	64	SW206-LB-an13	ileum	Luria Bertani	anaerobic	Bacillota	Paenibacillaceae	Paenibacillus	Paenibacillus dendritiformis	99.80	Paenibacillus dendritiformis	96.92	Paenibacillus dendritiformis	96.7
	65	SW206-LB-an14	ileum	Luria Bertani	anaerobic	Bacillota	Bacillaceae	Bacillus	Bacillus sonorensis	99.44	Bacillus sonorensis	97.71	Bacillus sonorensis	98.73
	66	SW206-LB-an15	ileum	Luria Bertani	anaerobic	Bacillota	Bacillaceae	Bacillus	Bacillus paralicheniformis	99.61	Bacillus licheniformis	97.95	Bacillus paralicheniformis	98.74
	132	SW206-MI-11	ascending colon	MM + myo-Ins	aerobic	Bacillota	Bacillaceae	Bacillus	Bacillus paralicheniformis	100	Bacillus paralicheniformis	99.42	Bacillus paralicheniformis	99.63
	133	SW206-MI-12	ascending colon	MM + myo-Ins	aerobic	Bacillota	Bacillaceae	Bacillus	Bacillus paralicheniformis	100	Bacillus paralicheniformis	96.25	Bacillus paralicheniformis	99.16
	135	SW206-MI-14	ascending colon	MM + myo-Ins	aerobic	Bacillota	Caryophanaceae	Lysinibacillus	Lysinibacillus pakistanensis	99.71	-	96.69	Lysinibacillus pakistanensis	98.53
	136	SW206-MI-15	ascending colon	MM + myo-Ins	aerobic	Bacillota	Caryophanaceae	Lysinibacillus	Lysinibacillus xylanilyticus	98.81	Lysinibacillus pakistanensis	93.44	Lysinibacillus sp. R-30635	98.33
	55	SW206-MI-an4	ileum	MM + myo-Ins	anaerobic	Bacillota	Caryophanaceae	Lysinibacillus	Lysinibacillus pakistanensis	99.03	-	86.52	Lysinibacillus pakistanensis	98.94
	57	SW206-MI-an6	ileum	MM + myo-Ins	anaerobic	Bacillota	Bacillaceae	Bacillus	Bacillus licheniformis	99.81	Bacillus licheniformis	99.06	Bacillus licheniformis WX-02	99.24
	58	SW206-MI-an7	ileum	MM + myo-Ins	anaerobic	Bacillota	Bacillaceae	Bacillus	Bacillus paralicheniformis	100	Bacillus licheniformis	98.81	Bacillus paralicheniformis	99.32
	151	SW207-COLSB-3	descending colon	Colombia with sheep blood	aerobic	Pseudomonadota	Enterobacteriaceae	Escherichia	Escherichia fergusonii	97.07	Escherichia sp.	98.42	Escherichia coli SE11	98.33
	153	SW207-COLSB-5	descending colon	Colombia with sheep blood	aerobic	Pseudomonadota	Enterobacteriaceae	Escherichia	Escherichia fergusonii	98.79	Escherichia coli	99.20	Escherichia coli	99.11
	155	SW207-COLSB-7	feces	Colombia with sheep blood	aerobic	Pseudomonadota	Enterobacteriaceae	Escherichia	Escherichia fergusonii	97.94	Escherichia coli	97.51	Escherichia coli SE11	98.62
	156	SW207-COLSB-8	feces	Colombia with sheep blood	aerobic	Bacillota	Bacillaceae	Bacillus	Bacillus wiedmannii	98.30	Bacillus thuringiensis	98.19	Bacillus thuringiensis DAR 81934	98.65
	157	SW207-COLSB-9	feces	Colombia with sheep blood	aerobic	Pseudomonadota	Enterobacteriaceae	Escherichia	Escherichia fergusonii	97.62	Escherichia coli EGI314	97.06	Escherichia coli SE11	99.12
	158	SW207-COLSB-10	feces	Colombia with sheep blood	aerobic	Bacillota	Bacillaceae	Bacillus	Bacillus paramycoides	97.69	Bacillus cereus	97.30	Bacillus cereus FRI-35	98.81
	160	SW207-COLSB-12	feces	Colombia with sheep blood	aerobic	Pseudomonadota	Enterobacteriaceae	Escherichia	Escherichia fergusonii	97.38	Escherichia coli	98.15	Escherichia coli SE11	98.42
	161	SW207-COLSB-13	feces	Colombia with sheep blood	aerobic	Pseudomonadota	Enterobacteriaceae	Escherichia	Escherichia fergusonii	97.52	Escherichia coli	96.88	Escherichia coli SE11	98.92
	165	SW207-COLSB-17	descending colon	Colombia with sheep blood	aerobic	Bacillota	Bacillaceae	Bacillus	Bacillus fungorum	97.85	Bacillus cereus NPK1_1_	98.11	Bacillus cereus FRI-35	98.94
	166	SW207-COLSB-18	descending colon	Colombia with sheep blood	aerobic	Bacillota	Bacillaceae	Bacillus	Bacillus paramycoides	97	Bacillus cereus	98.32	Bacillus cereus FRI-35	98.55
	167	SW207-COLSB-19	feces	Colombia with sheep blood	aerobic	Bacillota	Caryophanaceae	Lysinibacillus	Lysinibacillus capsici	96.65	Lysinibacillus sphaericus	98.52	Bacillus sp. NBRC 100906	96.76
	168	SW207-COLSB-20	feces	Colombia with sheep blood	aerobic	Bacillota	Caryophanaceae	Lysinibacillus	Lysinibacillus capsici	98.47	Lysinibacillus macroides	97.97	Bacillus sp. NBRC 100906	98.03
	169	SW207-COLSB-21	feces	Colombia with sheep blood	aerobic	Pseudomonadota	Enterobacteriaceae	Shigella	Shigella flexneri	97.17	Escherichia coli	97.41	Escherichia coli	98.82
	170	SW207-COLSB-22	feces	Colombia with sheep blood	aerobic	Pseudomonadota	Enterobacteriaceae	Escherichia	Escherichia fergusonii	98.48	Escherichia coli EGI314	96.06	Escherichia coli SE11	98.52
	122	SW207-ColsB-an-12	descending colon	Colombia with sheep blood	anaerobic	Pseudomonadota	Enterobacteriaceae	Escherichia	Escherichia fergusonii	98.44	Escherichia coli	98.26	Escherichia coli SE11	98.33
	128	SW207-FHB-an-5	descending colon	Fastidious Anaerobe Agar (F.A.A) with Horse Blood	anaerobic	Pseudomonadota	Enterobacteriaceae	Escherichia	Escherichia fergusonii	97.28	Escherichia coli	99.1	Escherichia coli SE11	99.01
	179	SW207-FRA-an-2	descending colon	Fastidious Anaerobe Agar (F.A.A) with Horse Blood	anaerobic	Pseudomonadota	Enterobacteriaceae	Escherichia	Escherichia fergusonii	96.99	Escherichia coli	98.49	Escherichia coli SE11	98.92
	180	SW207-FRA-an-3	descending colon	Fastidious Anaerobe Agar (F.A.A) with Horse Blood	anaerobic	Pseudomonadota	Enterobacteriaceae	Escherichia	Escherichia fergusonii	97.33	Escherichia coli	98.99	Escherichia coli SE11	99.02
	181	SW207-FRA-an-4	descending colon	Fastidious Anaerobe Agar (F.A.A) with Horse Blood	anaerobic	Pseudomonadota	Enterobacteriaceae	Shigella	Shigella flexneri	98.14	Escherichia coli	98.29	Escherichia coli	98.91
	182	SW207-FRA-an-5	descending colon	Fastidious Anaerobe Agar (F.A.A) with Horse Blood	anaerobic	Pseudomonadota	Enterobacteriaceae	Escherichia	Escherichia fergusonii	98.15	Escherichia coli	98.71	Escherichia coli K12 substr. MG 1655	99.21
	183	SW207-FRA-an-6	descending colon	Fastidious Anaerobe Agar (F.A.A) with Horse Blood	anaerobic	Pseudomonadota	Enterobacteriaceae	Escherichia	Escherichia fergusonii	97.89	Escherichia coli	95.79	Escherichia coli K12 substr. MG 1655	97.84
	184	SW207-FRA-an-7	descending colon	Fastidious Anaerobe Agar (F.A.A) with Horse Blood	anaerobic	Pseudomonadota	Enterobacteriaceae	Escherichia	Escherichia fergusonii	97.80	Escherichia coli	98.75	Escherichia coli	98.81
	186	SW207-FRA-an-9	feces	Fastidious Anaerobe Agar (F.A.A) with Horse Blood	anaerobic	Pseudomonadota	Enterobacteriaceae	Escherichia	Escherichia fergusonii	98.51	Escherichia coli	99.22	Escherichia coli K12 substr. MG 1655	99.31
	187	SW207-FRA-an-10	feces	Fastidious Anaerobe Agar (F.A.A) with Horse Blood	anaerobic	Pseudomonadota	Enterobacteriaceae	Escherichia	Escherichia fergusonii	97.62	Escherichia coli	99.4	Escherichia coli K12 substr. MG 1655	99.31
	106	SW207-LB-14	feces	Luria Bertani	aerobic	Pseudomonadota	Aeromonadaceae	Aeromonas	Aeromonas salmonicida subsp. salmonicida	84.06	uncultured Exiguobacterium sp.	86.69	Unclassified	89.49
31	121	SW207-LB-29	descending colon	Luria Bertani	aerobic	Pseudomonadota	Aeromonadaceae	Aeronmonas	Aeromonas encheleia	98.50	Aeromonas salmonicida	99.10	Aeromonas salmonicida	98.39
	126	SW207-Mac-2	descending colon	MacConkey Agar with Salt	aerobic	Bacillota	Bacillaceae	Bacillus	Bacillus paramycoides	97.37	Bacillus sp.	98.81	Bacillus cereus BGSC 6E1	99.04
	131	SW207-Mac-7	descending colon	MacConkey Agar with Salt	aerobic	Pseudomonadota	Enterobacteriaceae	Escherichia	Escherichia fergusonii	98.54	Escherichia coli	98.14	Escherichia coli SE11	98.33
	134	SW207-Mac-10	feces	MacConkey Agar with Salt	aerobic	Pseudomonadota	Enterobacteriaceae	Escherichia	LFHY_s - strain B1147	96.46	Escherichia coli	97.67	Escherichia coli	99.01
	138	SW207-Mac-14	descending colon	MacConkey Agar with Salt	aerobic	Pseudomonadota	Enterobacteriaceae	Escherichia	Escherichia fergusonii	96.44	Escherichia coli	97.03	Escherichia coli SE11	98.42
	140	SW207-Mac-16	descending colon	MacConkey Agar with Salt	aerobic	Pseudomonadota	Enterobacteriaceae	Escherichia	Escherichia fergusonii	98.08	Escherichia coli	97.67	Escherichia coli SE11	97.84
	142	SW207-Mac-18	feces	MacConkey Agar with Salt	aerobic	Pseudomonadota	Enterobacteriaceae	Shigella	Shigella sonnei	97.13	Escherichia coli	97.9	Escherichia coli	98.52
	143	SW207-Mac-19	feces	MacConkey Agar with Salt	aerobic	Pseudomonadota	Enterobacteriaceae	Escherichia	Escherichia fergusonii	97.81	Escherichia coli	98.49	Escherichia coli	98.73
	144	SW207-Mac-20	descending colon	MacConkey Agar with Salt	aerobic	Pseudomonadota	Enterobacteriaceae	Escherichia	Escherichia fergusonii	98.72	Escherichia coli	98.63	Escherichia coli	98.72
	146	SW207-Mac-22	descending colon	MacConkey Agar with Salt	aerobic	Pseudomonadota	Enterobacteriaceae	Escherichia	Escherichia fergusonii	97.90	Escherichia coli	96.72	Escherichia coli	98.33
	147	SW207-Mac-23	descending colon	MacConkey Agar with Salt	aerobic	Pseudomonadota	Enterobacteriaceae	Escherichia	Escherichia fergusonii	98.02	Escherichia coli	98.37	Escherichia coli	98.62
	148	SW207-Mac-24	descending colon	MacConkey Agar with Salt	aerobic	Pseudomonadota	Enterobacteriaceae	Escherichia	LFHY_s - strain B1147	97.8	Escherichia coli	98.39	Escherichia coli K12 substr. MG 1655	98.52
	100	SW207-Mac-an-7	descending colon	MacConkey Agar with Salt	anaerobic	Pseudomonadota	Enterobacteriaceae	Escherichia	Escherichia fergusonii	97.32	Escherichia coli	98.56	Escherichia coli SE11	98.72
	176	SW207-MRS-6	feces	Man, Rogosa, Sharpe	aerobic	Pseudomonadota	Enterobacteriaceae	Escherichia	Escherichia fergusonii	97.44	Cronobacter sakazakii	98.3	Escherichia coli K12 substr. MG 1655	98.52
	183	SW207-MRS-13	descending colon	Man, Rogosa, Sharpe	aerobic	Pseudomonadota	Enterobacteriaceae	Escherichia	Escherichia fergusonii	97.92	uncultured bacterium	97.52	Escherichia coli SE11	98.51
	194	SW207-MRS-24	feces	Man, Rogosa, Sharpe	aerobic	Pseudomonadota	Enterobacteriaceae	Escherichia	Escherichia fergusonii	98.19	Swine fecal bacterium	98.63	Escherichia coli SE11	98.43
	88	SW207-SCH-an-22	descending colon	Schaedler	anaerobic	Pseudomonadota	Enterobacteriaceae	Shigella	Shigella sonnei	98.04	Escherichia sp.	99.29	Escherichia coli SE11	98.13
	90	SW207-SCH-an-26	descending colon	Schaedler	anaerobic	Pseudomonadota	Enterobacteriaceae	Escherichia	Escherichia fergusonii	97.93	Escherichia coli	98.94	Escherichia coli K12 substr. MG 1655	99.7
32	5	SW204-BHI-an1	feces	Brain Heart Infusion	anaerobic	Bacillota	Caryophanaceae	Rummeliibacillus	Rummeliibacillus / QWUA_s - strain PO4	96.66	Rummeliibacillus sp. strain POC4	99.05	Rummeliibacillus pycnus	96.39
	7	SW204-BHI-an3	feces	Brain Heart Infusion	anaerobic	Bacillota	Caryophanaceae	Lysinibacillus	Lysinibacillus capsici (strictly aerobic???)	93.84	Lysinibacillus sp. strain K27	93.06	Lysinibacillus sphaericus	93.18
	8	SW204-BHI-an4	feces	Brain Heart Infusion	anaerobic	Bacillota	Bacillaceae	Bacillus	Bacillus tequilensis	98.75	Bacillus subtilis	99.25	Bacillus subtilis	97.01
	10	SW204-BHI-an6	feces	Brain Heart Infusion	anaerobic	Bacillota	Bacillaceae	Bacillus	Bacillus velezensis	97.07	Bacillus subtilis strain CFR04	97.85	Bacillus sp. DM2	97.14
	15	SW204-BHI-an12	feces	Brain Heart Infusion	anaerobic	Bacillota	Caryophanaceae	Lysinibacillus	Lysinibacillus capsici (strictly aerobic???)	93.47	Lysinibacillus	93.64	Lysinibacillus sphaericus	92.67
	25	SW204-COLSB-1	feces	Colombia with sheep blood	aerobic	Bacillota	Bacillaceae	Bacillus	Bacillus cereus	96.84	Bacillus cereus	98.43	Bacillus cereus	98.46
	27	SW204-COLSB-3	feces	Colombia with sheep blood	aerobic	Bacillota	Bacillaceae	Bacillus	Bacillus cereus	97.50	Bacillus cereus strain CF19	98.95	Bacillus cereus ATCC 4342	98.27
33	29	SW204-COLSB-5	feces	Colombia with sheep blood	aerobic	Bacillota	Bacillaceae	Bacillus	Neobacillus ginsengisoli	95.37	Bacillus novalis	99.26	Bacillus fumarioli	96.92
34	31	SW204-COLSB-7	feces	Colombia with sheep blood	aerobic	Bacillota	Bacillaceae	Bacillus	Bacillus siamensis	98.21	Bacillus velezensis	98.75	Bacillus velezensis	97.71
	32	SW204-COLSB-9	feces	Colombia with sheep blood	aerobic	Bacillota	Bacillaceae	Bacillus	Bacillus paralicheniformis	98.62	Bacillus licheniformis	98.00	Bacillus licheniformis	97.9
	10	SW204-LB-2	feces	Luria Bertani	aerobic	Bacillota	Caryophanaceae	Lysinibacillus	Lysinibacillus xylanilyticus	97.62	Lysinibacillus pakistanensis	98.48	Lysinibacillus sp. R-30635	97.06
	11	SW204-LB-3	feces	Luria Bertani	aerobic	Bacillota	Bacillaceae	Bacillus	Bacillus cereus	97.78	Becillus cereus strain 2.2	97.42	Bacillus cereus BGSC 6E1	98.66
	13	SW204-LB-5	feces	Luria Bertani	aerobic	Bacillota	Bacillaceae	Bacillus	Bacillus paramycoides	98.58	Bacillus sp.	98.97	Bacillus anthracis	99.13
	17	SW204-LB-9	feces	Luria Bertani	aerobic	Bacillota	Bacillaceae	Heyndrickxia	Heyndrickxia oleronia	97.88	Heyndrickxia oleronia	98.12	Heyndrickxia oleronia	96.06
23	19	SW204-LB-11	feces	Luria Bertani	aerobic	Bacillota	Caryophanaceae	Lysinibacillus	MDDN's - strain SR-86	97.60	Lysinibacillus sp.	97.75	Lysinibacillus sphaericus	96.58
	20	SW204-LB-12	feces	Luria Bertani	aerobic	Bacillota	Caryophanaceae	Lysinibacillus	Lysinibacillus xylanilyticus	96.88	Lysinibacillus xylanilyticus	99.17	Lysinibacillus sp. R-30635	96.04
	21	SW204-LB-13	feces	Luria Bertani	aerobic	Bacillota	Bacillaceae	Bacillus	Bacillus cereus	97.49	Bacillus cereus	98.43	Bacillus cereus ATCC 4342	98.75
29	24	SW204-LB-16	feces	Luria Bertani	aerobic	Bacillota	Bacillaceae	Bacillus	Bacillus wiedmannii	97.63	Bacillus thuringiensis	99.16	Bacillus thuringiensis	99.02
	21	SW204-LB-an5	feces	Luria Bertani	anaerobic	Bacillota	Caryophanaceae	Rummeliibacillus	QWUA_s - strain PO4	99.62	Rummeliibacillus pycnus	99.59	Rummeliibacillus pycnus	98.15
	1	SW205-LB-1	feces	Luria Bertani	aerobic	Pseudomonadota	Enterobacteriaceae	Shigella	Shigella flexneri	96.88	Escherichia coli	98.5	Escherichia coli	98.72
	5	SW205-LB-5	feces	Luria Bertani	aerobic	Pseudomonadota	Enterobacteriaceae	Shigella	Shigella flexneri	97.93	Escherichia coli	99.19	Escherichia coli K12 substr. MG 1655	99.22
	6	SW205-LB-6	feces	Luria Bertani	aerobic	Bacillota	Bacillaceae	Bacillus	Bacillus paralicheniformis	98.52	Bacillus licheniformis	97.62	Bacillus licheniformis	98.08
	7	SW205-LB-7	feces	Luria Bertani	aerobic	Pseudomonadota	Enterobacteriaceae	Klebsiella	Klebsiella quasipneumoniae subsp. quasipneumoniae	98.68	Klebsiella pneumoniae subsp. pneumoniae	98.69	Klebsiella pneumoniae subsp. pneumoniae SH11286	98.81
	2	SW205-LB-an2	feces	Luria Bertani	anaerobic	Bacillota	Caryophanaceae	Lysinibacillus	Lysinibacillus capsici (strictly aerobic???)	97.83	Lysinibacillus sphaericus	97.59	Lysinibacillus sphaericus	97.16
	4	SW205-LB-an4	feces	Luria Bertani	anaerobic	Bacillota	Bacillaceae	Bacillus	Bacillus siamensis	97.66	Bacillus velezensis	98.34	Bacillus siamensis KCTC 13613	98.15
	42	SW206-COLSB-1	descending colon	Colombia with sheep blood	aerobic	Bacillota	Caryophanaceae	Lysinibacillus	Lysinibacillus pakistanensis	97.98	Lysinibacillus fusiformis	98.4	Lysinibacillus pakistanensis	96.82
	43	SW206-COLSB-2	descending colon	Colombia with sheep blood	aerobic	Bacillota	Bacillaceae	Bacillus	Bacillus cereus	97.85	Bacillus cereus	99.01	Bacillus cereus	99.33
	44	SW206-COLSB-3	descending colon	Colombia with sheep blood	aerobic	Bacillota	Paenibacillaceae	Aneurinibacillus	Aneurinibacillus migulanus	97.01	Aneurinibacillus migulanus	99.67	Aneurinibacillus migulanus	94.99
	46	SW206-COLSB-5	descending colon	Colombia with sheep blood	aerobic	Pseudomonadota	Enterobacteriaceae	Escherichia	CP040443_s - strain E4742	96.61	Escherichia coli	98.78	Escherichia coli K12 substr. MG 1655	98.23
	50	SW206-COLSB-9	descending colon	Colombia with sheep blood	aerobic	Bacillota	Caryophanaceae	Lysinibacillus	Lysinibacillus capsici (strictly aerobic???)	91.15	Lysinibacillus sp.	91.65	Lysinibacillus sphaericus	92.76
	33	SW206-LB-1	feces	Luria Bertani	aerobic	Bacillota	Caryophanaceae	Lysinibacillus	Lysinibacillus capsici (strictly aerobic???)	97.26	Lysinibacillus sp.	98.59	Bacillus sp. NBRC 100906	97.03
	34	SW206-LB-2	feces	Luria Bertani	aerobic	Pseudomonadota	Enterobacteriaceae	Escherichia	LFHY_s - strain B1147	98.09	Escherichia coli	99.19	Escherichia coli K-12	98.13
	35	SW206-LB-3	feces	Luria Bertani	aerobic	Bacillota	Bacillaceae	Bacillus	Bacillus paramycoides	97.48	Bacillus sp.	97.66	Bacillus cereus ATCC 4342	98.66
	37	SW206-LB-5	descending colon	Luria Bertani	aerobic	Bacillota	Bacillaceae	Bacillus	Bacillus paramycoides	98.18	Bacillus paramycoides	97.28	Streptococcus pneumoniae	98.64
	38	SW206-LB-6	descending colon	Luria Bertani	aerobic	Bacillota	Bacillaceae	Bacillus	Bacillus paramycoides	99.26	Bacillus sp.	97.69	Bacillus cereus BGSC 6E1	99.04
	39	SW206-LB-7	descending colon	Luria Bertani	aerobic	Pseudomonadota	Enterobacteriaceae	Escherichia	CP040443_s - strain E4742	98.22	Escherichia coli	98.24	Escherichia coli	98.43
	41	SW206-LB-9	descending colon	Luria Bertani	aerobic	Pseudomonadota	Enterobacteriaceae	Escherichia	LFHY_s - strain B1147	98.65	Escherichia coli	98.59	Escherichia coli	99.13
	52	SW207-BHI-2	feces	Brain Heart Infusion	aerobic	Pseudomonadota	Enterobacteriaceae	Escherichia	CP040443_s - strain E4742	96.75	Escherichia coli	98.99	Escherichia coli K12 substr. MG 1655	97.83
	53	SW207-BHI-3	feces	Brain Heart Infusion	aerobic	Pseudomonadota	Enterobacteriaceae	Escherichia	Escherichia fergusonii	97.61	Escherichia coli	98.89	Escherichia coli	98.63
	56	SW207-BHI-6	feces	Brain Heart Infusion	aerobic	Bacillota	Bacillaceae	Bacillus	Bacillus sonorensis	97.92	Bacillus sonorensis	98.03	Bacillus sonorensis	97.97
	58	SW207-BHI-8	feces	Brain Heart Infusion	aerobic	Bacillota	Bacillaceae	Bacillus	Bacillus paralicheniformis	98.61	Bacillus paralicheniformis	96.91	Bacillus paralicheniformis	98.78
	59	SW207-BHI-9	feces	Brain Heart Infusion	aerobic	Bacillota	Bacillaceae	Bacillus	Bacillus paramycoides	98.04	Bacillus sp.	98.95	Bacillus cereus ATCC 4342	98.55
	60	SW207-BHI-10	feces	Brain Heart Infusion	aerobic	Pseudomonadota	Enterobacteriaceae	Escherichia	Escherichia fergusonii	97.13	Escherichia coli	97.38	Escherichia coli K12 substr. MG 1655	97.84
	119	SW207-ColsB-an-9	descending colon	Colombia with sheep blood	anaerobic	Pseudomonadota	Enterobacteriaceae	Escherichia	LFHY_s - strain B1147	98.01	Escherichia fergusonii	97.71	Escherichia coli	98.34
	120	SW207-ColsB-an-10	descending colon	Colombia with sheep blood	anaerobic	Bacillota	Caryophanaceae	Lysinibacillus	Lysinibacillus xylanilyticus	97.47	Lysinibacillus pakistanensis	98.42	Lysinibacillus sp. R-30635	96.33
	126	SW207-FHB-an-3	descending colon	Fastidious Anaerobe Agar (F.A.A) with Horse Blood	anaerobic	Pseudomonadota	Enterobacteriaceae	Shigella	Shigella dysenteriae	97.26	Escherichia coli	97.52	Escherichia coli SE11	98.62
	131	SW207-FHB-an-8	descending colon	Fastidious Anaerobe Agar (F.A.A) with Horse Blood	anaerobic	Pseudomonadota	Enterobacteriaceae	Shigella	Shigella sonnei	98.28	Escherichia sp.	97.8	Escherichia coli SE11	98.03
	189	SW207-FRA-an-12	feces	Luria Bertani	anaerobic	Bacillota	Streptococcaceae	Streptococcus	Streptococcus gallolyticus subsp. gallolyticus	97.51	Streptococcus gallolyticus	96.74	Streptococcus gallolyticus	97.64
	61	SW207-LB-1	cecum	Luria Bertani	aerobic	Pseudomonadota	Enterobacteriaceae	Klebsiella	Klebsiella pneumoniae subsp. ozaenae	98.79	Klebsiella pneumoniae	98.33	Klebsiella pneumoniae	98.25
35	62	SW207-LB-2	cecum	Luria Bertani	aerobic	Bacillota	Paenibacillaceae	Paenibacillus	Paenibacillus granivorans	97.22	Paenibacillus granivorans	98.65	Paenibacillus granivorans	94.33
36	63	SW207-LB-3	cecum	Luria Bertani	aerobic	Bacillota	Bacillaceae	Bacillus	Bacillus zhangzhouensis	97.65	Bacillus safensis	99.79	Bacillus pumilus	98.07
	64	SW207-LB-4	cecum	Luria Bertani	aerobic	Pseudomonadota	Enterobacteriaceae	Shigella	Shigella sonnei	97.69	Escherichia coli	98.32	Escherichia coli K12 substr. MG 1655	99.02
	65	SW207-LB-5	proximal colon	Luria Bertani	aerobic	Pseudomonadota	Enterobacteriaceae	Escherichia	LFHY_s - strain B1147	97.43	Escherichia sp.	97.17	Escherichia coli SE11	98.53
	66	SW207-LB-6	proximal colon	Luria Bertani	aerobic	Bacillota	Bacillaceae	Bacillus	Bacillus proteolyticus	97.45	Bacillus mycoides	98.98	Bacillus cereus	99.03
	68	SW207-LB-8	proximal colon	Luria Bertani	aerobic	Bacillota	Bacillaceae	Bacillus	Bacillus licheniformis	97.07	Bacillus licheniformis	98.44	Bacillus licheniformis	97.44
	70	SW207-LB-10	proximal colon	Luria Bertani	aerobic	Pseudomonadota	Enterobacteriaceae	Klebsiella	Klebsiella pneumoniae subsp. rhinoscleromatis	98.23	Klebsiella pneumoniae	98.79	Klebsiella pneumoniae	98.53
	72	SW207-LB-12	proximal colon	Luria Bertani	aerobic	Bacillota	Bacillaceae	Bacillus	Bacillus paramycoides	98.53	Bacillus anthracis	98.65	Bacillus cereus FRI-35	99.71
	113	SW207-LB-21	feces	Luria Bertani	aerobic	Bacillota	Bacillaceae	Bacillus	Bacillus velezensis	98.94	Bacillus amyloliquefaciens	97.74	Bacillus cereus FRI-35	99.71
	114	SW207-LB-22	feces	Luria Bertani	aerobic	Pseudomonadota	Enterobacteriaceae	Escherichia	Escherichia fergusonii	98.53	Escherichia coli	98.69	Escherichia coli K12 substr. MG 1655	98.73
	118	SW207-LB-26	descending colon	Luria Bertani	aerobic	Bacillota	Caryophanaceae	Lysinibacillus	Metasolibacillus meyeri	97.78	Lysinibacillus fusiformis	97.71	Lysinibacillus pakistanensis	92.62
	119	SW207-LB-27	descending colon	Luria Bertani	aerobic	Bacillota	Caryophanaceae	Lysinibacillus	Lysinibacillus pakistanensis	98.76	Lysinibacillus fusiformis	97.21	Lysinibacillus pakistanensis	96.77
	124	SW207-LB-32	descending colon	Luria Bertani	aerobic	Bacillota	Caryophanaceae	Lysinibacillus	Lysinibacillus pakistanensis	96.24	Lysinibacillus macroides	97.41	Lysinibacillus pakistanensis	95.48
	38	SW207-LB-an1	cecum	Luria Bertani	anaerobic	Pseudomonadota	Enterobacteriaceae	Shigella	Shigella flexneri	98.12	Escherichia fergusonii	98.99	Escherichia coli	98.83
	39	SW207-LB-an2	cecum	Luria Bertani	anaerobic	Pseudomonadota	Enterobacteriaceae	Shigella	Shigella flexneri	97.66	Escherichia coli	99.09	Escherichia coli	98.52
	40	SW207-LB-an3	cecum	Luria Bertani	anaerobic	Pseudomonadota	Enterobacteriaceae	Shigella	Shigella flexneri	97.56	Escherichia coli	98.59	Escherichia coli	98.95
40	42	SW207-LB-an5	cecum	Luria Bertani	anaerobic	Bacillota	Caryophanaceae	Rummeliibacillus	Rummeliibacillus pycnus	99.16	Rummeliibacillus pycnus	97.77	Rummeliibacillus pycnus	98.4
	43	SW207-LB-an6	cecum	Luria Bertani	anaerobic	Bacillota	Streptococcaceae	Streptococcus	Streptococcus gallolyticus subsp. gallolyticus	97.97	Streptococcus gallolyticus	97.11	Streptococcus gallolyticus	97.57
	44	SW207-LB-an7	cecum	Luria Bertani	anaerobic	Pseudomonadota	Enterobacteriaceae	Shigella	Shigella flexneri	97.92	Escherichia coli	97.4	Escherichia coli	97.94
	48	SW207-LB-an11	cecum	Luria Bertani	anaerobic	Bacillota	Bacillaceae	Bacillus	Bacillus paramycoides	99.42	Bacillus sp.	99.28	Bacillus cereus BGSC 6E1	98.94
	94	SW207-Mac-an-1	descending colon	MacConkey Agar with Salt	anaerobic	Pseudomonadota	Enterobacteriaceae	Escherichia	Escherichia fergusonii	98.42	Escherichia coli	98.43	Escherichia coli K12 substr. MG 1655	98.92
	95	SW207-Mac-an-2	descending colon	MacConkey Agar with Salt	anaerobic	Pseudomonadota	Enterobacteriaceae	Shigella	Shigella flexneri	97.26	Escherichia coli	98.11	Escherichia coli CFT073	98.43
	96	SW207-Mac-an-3	descending colon	MacConkey Agar with Salt	anaerobic	Pseudomonadota	Enterobacteriaceae	Escherichia	Escherichia fergusonii	98.41	Escherichia coli	99.21	Escherichia coli K12 substr. MG 1655	99.12
	103	SW207-Mac-an-10	descending colon	MacConkey Agar with Salt	anaerobic	Pseudomonadota	Enterobacteriaceae	Escherichia	LFHY_s - strain B1147	97.58	Escherichia coli	97.39	Escherichia coli	98.53
	104	SW207-Mac-an-11	descending colon	MacConkey Agar with Salt	anaerobic	Pseudomonadota	Enterobacteriaceae	Escherichia	Escherichia fergusonii	97.97	Escherichia coli	98.8	Escherichia coli SE11	98.63
	107	SW207-Mac-an-14	feces	MacConkey Agar with Salt	anaerobic	Pseudomonadota	Enterobacteriaceae	Escherichia	Shigella boydii	97.58	Escherichia coli	98.69	Escherichia coli	98.43
	178	SW207-MRS-8	descending colon	Man, Rogosa, Sharpe	aerobic	Bacillota	Bacillaceae	Bacillus	Bacillus cereus	98.57	Bacillus sp.	97.59	Bacillus anthracis	98.55
	186	SW207-MRS-16	descending colon	Man, Rogosa, Sharpe	aerobic	Pseudomonadota	Enterobacteriaceae	Escherichia	Escherichia fergusonii	97.88	Escherichia coli	97.32	Escherichia coli	98.23
	187	SW207-MRS-17	descending colon	Man, Rogosa, Sharpe	aerobic	Pseudomonadota	Enterobacteriaceae	Escherichia	Escherichia fergusonii	98.54	Escherichia coli	96.74	Escherichia coli SE11	98.63
	169	SW207-MRS-an-3	descending colon	Man, Rogosa, Sharpe	anaerobic	Bacillota	Streptococcaceae	Streptococcus	Streptococcus gallolyticus subsp. gallolyticus	98.30	Streptococcus gallolyticus	97.18	Streptococcus gallolyticus	97.1
37	93	SW207-SCH-an-27	descending colon	Schaedler	anaerobic	Bacillota	Enterococcaceae	Enterococcus	Enterococcus gallinarum	97.95	Enterococcus sp. M190262	97.95	Enterococcus sp. NBRC 12225	97.5
38	190	SW207-?-an13	feces	Luria Bertani	anaerobic	Bacillota	Streptococcaceae	Streptococcus	Streptococcus gallolyticus subsp. pasteurianus		Streptococcus gallolyticus	99.46	Streptococcus gallolyticus subsp. gallolyticus	99.08
