# Supplementary material for: A culturomics approach reveals cross-feeding capacity of intestinal pig bacteria upon release of inositol from phytate
Source: Microbiome. 2026 Jan 21;14:44. doi: 10.1186/s40168-025-02313-5 (PMC12838507; doi:10.1186/s40168-025-02313-5)
Supplement: Supplementary file 7 — Supplementary Material 6. Table S4: Data of Fig. 5. [file 40168_2025_2313_MOESM6_ESM.xlsx]

## Sheet: Fig. 5A
Fig. 5A	consortium vs. Brevibacillus agri									consortium vs. Bacillus fumarioli										consortium vs. Salmonella enterica serovar Typhimurium 14028
	Brevibacillus agri in spent medium										Bacillus fumarioli in spent medium										STM 14028 / STM 14028 ∆iolE in spent medium
time [h]	with phytate			without phytate			blank with phytate	blank without phytate		time [h]	with phytate			without phytate			blank with phytate	blank without phytate		time [h]	S. Typhimurium 14028			S. Typhimurium 14028 ∆iolE			blank
1	0.084	0.083	0.085	0.083	0.083	0.084	0.086	0.086		1	0.081	0.082	0.085	0.086	0.084	0.085	0.08	0.082		1	0.084	0.087	0.084	0.089	0.088	0.087	0.083
2	0.083	0.083	0.085	0.084	0.083	0.091	0.086	0.087		2	0.081	0.082	0.086	0.086	0.085	0.086	0.081	0.083		2	0.085	0.088	0.085	0.09	0.089	0.088	0.082
3	0.084	0.083	0.085	0.086	0.085	0.093	0.086	0.087		3	0.082	0.083	0.086	0.088	0.086	0.087	0.081	0.083		3	0.087	0.089	0.086	0.092	0.091	0.09	0.083
4	0.086	0.085	0.088	0.093	0.093	0.101	0.086	0.085		4	0.083	0.085	0.088	0.09	0.089	0.09	0.081	0.083		4	0.088	0.091	0.088	0.093	0.093	0.092	0.083
5	0.091	0.089	0.092	0.103	0.103	0.113	0.086	0.081		5	0.085	0.086	0.089	0.094	0.092	0.093	0.081	0.083		5	0.09	0.092	0.09	0.095	0.095	0.094	0.083
6	0.099	0.097	0.1	0.108	0.108	0.118	0.085	0.081		6	0.088	0.09	0.094	0.097	0.095	0.097	0.081	0.083		6	0.092	0.094	0.091	0.097	0.097	0.095	0.083
7	0.105	0.102	0.105	0.107	0.107	0.116	0.085	0.081		7	0.091	0.094	0.097	0.1	0.098	0.1	0.081	0.083		7	0.094	0.097	0.093	0.099	0.099	0.097	0.083
8	0.105	0.103	0.108	0.111	0.111	0.119	0.084	0.081		8	0.09	0.091	0.094	0.105	0.101	0.103	0.081	0.083		8	0.095	0.099	0.095	0.101	0.101	0.099	0.083
9	0.108	0.107	0.111	0.124	0.124	0.131	0.084	0.081		9	0.093	0.093	0.096	0.105	0.104	0.107	0.081	0.083		9	0.097	0.102	0.098	0.103	0.102	0.101	0.083
10	0.127	0.13	0.13	0.142	0.143	0.147	0.085	0.081		10	0.093	0.095	0.097	0.107	0.107	0.109	0.081	0.083		10	0.099	0.11	0.101	0.105	0.105	0.103	0.083
11	0.198	0.209	0.199	0.16	0.163	0.163	0.085	0.081		11	0.095	0.097	0.1	0.118	0.109	0.111	0.081	0.083		11	0.101	0.12	0.105	0.107	0.106	0.105	0.083
12	0.26	0.28	0.264	0.177	0.178	0.178	0.085	0.081		12	0.099	0.1	0.103	0.112	0.112	0.115	0.081	0.083		12	0.107	0.132	0.114	0.109	0.108	0.107	0.083
13	0.311	0.33	0.312	0.192	0.193	0.191	0.085	0.081		13	0.103	0.104	0.107	0.115	0.115	0.119	0.081	0.083		13	0.12	0.143	0.126	0.112	0.111	0.109	0.083
14	0.508	0.378	0.439	0.206	0.205	0.203	0.085	0.081		14	0.108	0.109	0.112	0.118	0.145	0.126	0.081	0.083		14	0.138	0.157	0.138	0.115	0.113	0.111	0.083
15	0.592	0.566	0.565	0.217	0.216	0.214	0.087	0.081		15	0.115	0.116	0.119	0.125	0.131	0.139	0.081	0.083		15	0.159	0.174	0.154	0.118	0.115	0.114	0.083
16	0.61	0.63	0.607	0.226	0.226	0.223	0.087	0.081		16	0.169	0.127	0.129	0.142	0.143	0.18	0.081	0.083		16	0.181	0.192	0.176	0.122	0.119	0.116	0.083
17	0.596	0.642	0.62	0.233	0.231	0.229	0.087	0.081		17	0.133	0.134	0.136	0.144	0.169	0.178	0.081	0.081		17	0.203	0.21	0.191	0.127	0.121	0.119	0.083
18	0.628	0.682	0.688	0.237	0.236	0.234	0.087	0.081		18	0.141	0.143	0.145	0.158	0.185	0.226	0.081	0.081		18	0.224	0.233	0.214	0.131	0.125	0.123	0.083
19	0.728	0.756	0.756	0.24	0.239	0.237	0.087	0.081		19	0.149	0.151	0.153	0.176	0.207	0.217	0.081	0.082		19	0.246	0.255	0.238	0.133	0.132	0.127	0.083
20	0.745	0.752	0.762	0.241	0.24	0.237	0.087	0.081		20	0.159	0.161	0.163	0.2	0.233	0.244	0.081	0.082		20	0.267	0.279	0.264	0.135	0.138	0.133	0.083
21	0.747	0.753	0.762	0.24	0.238	0.237	0.087	0.081		21	0.17	0.173	0.173	0.223	0.26	0.266	0.081	0.081		21	0.287	0.305	0.283	0.138	0.141	0.137	0.083
22	0.761	0.771	0.787	0.239	0.236	0.235	0.087	0.081		22	0.181	0.182	0.262	0.245	0.283	0.285	0.081	0.081		22	0.311	0.319	0.3	0.142	0.143	0.141	0.083
23	0.771	0.798	0.829	0.235	0.232	0.231	0.087	0.081		23	0.201	0.197	0.197	0.261	0.3	0.302	0.081	0.081		23	0.333	0.333	0.317	0.147	0.147	0.144	0.083
24	0.793	0.838	0.881	0.229	0.227	0.227	0.087	0.081		24	0.214	0.214	0.213	0.307	0.317	0.32	0.081	0.081		24	0.345	0.357	0.342	0.152	0.152	0.147	0.083
25	0.817	0.872	0.925	0.227	0.225	0.225	0.087	0.081		25	0.246	0.24	0.236	0.294	0.33	0.333	0.081	0.081		25	0.371	0.374	0.357	0.158	0.157	0.15	0.083
26	0.847	0.903	0.963	0.228	0.224	0.225	0.087	0.081		26	0.278	0.276	0.27	0.301	0.344	0.346	0.081	0.082		26	0.393	0.396	0.381	0.164	0.162	0.154	0.083
27	0.877	0.933	0.997	0.23	0.225	0.228	0.087	0.081		27	0.308	0.315	0.292	0.325	0.358	0.36	0.081	0.082		27	0.409	0.418	0.402	0.169	0.165	0.157	0.083
28	0.904	0.959	1.026	0.233	0.228	0.23	0.087	0.081		28	0.306	0.302	0.287	0.32	0.37	0.366	0.081	0.082		28	0.428	0.438	0.422	0.173	0.169	0.161	0.083
29	0.933	0.98	1.05	0.238	0.231	0.234	0.087	0.081		29	0.292	0.292	0.276	0.335	0.421	0.389	0.081	0.082		29	0.453	0.459	0.443	0.175	0.171	0.164	0.083
30	0.962	1.004	1.072	0.244	0.236	0.24	0.087	0.081		30	0.288	0.287	0.276	0.351	0.384	0.398	0.081	0.082		30	0.47	0.481	0.466	0.177	0.173	0.168	0.083
31	0.989	1.023	1.092	0.249	0.241	0.244	0.087	0.081		31	0.292	0.295	0.281	0.361	0.392	0.427	0.081	0.082		31	0.486	0.499	0.486	0.178	0.175	0.17	0.083
32	1.015	1.044	1.108	0.256	0.249	0.25	0.087	0.081		32	0.299	0.299	0.288	0.346	0.397	0.4	0.081	0.082		32	0.493	0.519	0.506	0.179	0.177	0.173	0.083
33	1.042	1.062	1.125	0.263	0.255	0.254	0.087	0.081		33	0.306	0.314	0.293	0.376	0.403	0.405	0.081	0.082		33	0.5	0.538	0.525	0.18	0.178	0.175	0.083
34	1.062	1.078	1.137	0.269	0.262	0.259	0.087	0.081		34	0.314	0.321	0.3	0.362	0.407	0.449	0.081	0.082		34	0.506	0.55	0.546	0.181	0.179	0.178	0.083
35	1.082	1.092	1.148	0.275	0.27	0.266	0.087	0.081		35	0.321	0.323	0.309	0.363	0.41	0.441	0.081	0.082		35	0.512	0.558	0.565	0.181	0.18	0.179	0.083
36	1.099	1.106	1.162	0.281	0.277	0.27	0.087	0.08		36	0.332	0.329	0.321	0.359	0.413	0.411	0.081	0.082		36	0.525	0.566	0.581	0.182	0.181	0.181	0.083
37	1.116	1.121	1.178	0.289	0.286	0.278	0.087	0.081		37	0.349	0.345	0.337	0.358	0.418	0.413	0.081	0.082		37	0.528	0.579	0.6	0.183	0.181	0.183	0.083
38	1.127	1.135	1.191	0.297	0.295	0.286	0.087	0.081		38	0.371	0.367	0.357	0.362	0.42	0.432	0.081	0.082		38	0.529	0.585	0.605	0.184	0.182	0.185	0.083
39	1.141	1.15	1.205	0.305	0.306	0.296	0.087	0.08		39	0.438	0.399	0.39	0.361	0.424	0.422	0.081	0.081		39	0.535	0.592	0.617	0.185	0.183	0.187	0.083
40	1.152	1.16	1.211	0.316	0.318	0.304	0.087	0.081		40	0.49	0.457	0.451	0.361	0.462	0.421	0.081	0.082		40	0.543	0.599	0.628	0.186	0.184	0.188	0.083
41	1.165	1.171	1.213	0.327	0.332	0.315	0.087	0.081		41	0.53	0.504	0.497	0.365	0.429	0.424	0.081	0.082		41	0.547	0.608	0.642	0.187	0.184	0.189	0.083
42	1.176	1.181	1.219	0.339	0.346	0.327	0.087	0.081		42	0.571	0.55	0.536	0.366	0.447	0.426	0.081	0.082		42	0.554	0.613	0.652	0.188	0.185	0.19	0.083
43	1.185	1.19	1.226	0.354	0.363	0.34	0.087	0.081		43	0.602	0.58	0.569	0.366	0.437	0.444	0.081	0.082		43	0.56	0.615	0.657	0.189	0.186	0.19	0.083
44	1.191	1.196	1.233	0.369	0.381	0.355	0.087	0.081		44	0.629	0.636	0.6	0.363	0.44	0.434	0.081	0.082		44	0.564	0.622	0.667	0.189	0.186	0.191	0.083
45	1.199	1.203	1.239	0.389	0.4	0.375	0.087	0.081		45	0.666	0.631	0.642	0.362	0.443	0.435	0.081	0.082		45	0.571	0.631	0.679	0.19	0.186	0.193	0.083
46	1.204	1.207	1.244	0.409	0.422	0.396	0.087	0.081		46	0.685	0.644	0.735	0.363	0.447	0.439	0.081	0.082		46	0.578	0.636	0.687	0.19	0.187	0.194	0.083
47	1.21	1.212	1.249	0.43	0.446	0.418	0.087	0.081		47	0.696	0.66	0.672	0.362	0.451	0.443	0.081	0.082		47	0.582	0.644	0.697	0.191	0.187	0.195	0.083
48	1.216	1.217	1.255	0.453	0.471	0.443	0.087	0.081		48	0.717	0.712	0.691	0.357	0.458	0.45	0.081	0.082		48	0.589	0.648	0.705	0.191	0.188	0.196	0.083
49	1.223	1.222	1.261	0.478	0.497	0.469	0.087	0.081		49	0.737	0.7	0.706	0.355	0.462	0.46	0.081	0.082		49	0.591	0.649	0.71	0.192	0.188	0.197	0.083
50	1.229	1.228	1.266	0.502	0.524	0.497	0.087	0.08		50	0.762	0.711	0.723	0.347	0.469	0.461	0.081	0.082		50	0.595	0.654	0.722	0.192	0.188	0.197	0.083
phosphate and glucose concentration in supernatant of consortium
glucose:						phosphate:
consortium glucose	with phytate c[mg/dL]	without phytate c[mg/dL]				consortium phosphate	with phytate c[nmol/µL]	without phytate c[nmol/µL]
R1	0.66	272.857				R1	9.74265	7.7023
R2	0.55	266.257				R2	9.23256	6.68213
R3	0.07	248.037				R3	9.4366	5.86599
consortium glucose	MEAN c[mg/dL]	STDEV c[mg/dL]	fold change (FC)	fold change STDEV		consortium phosphate	MEAN c[nmol/µL]	STDEV c[nmol/µL]	fold change (FC)	fold change STDEV
with phytate	0.426667	0.313741	0.00162612	0.54079		with phytate	9.4706	0.256738	1.40302	0.191967
without phytate	262.384	12.8554				without phytate	6.75014	0.920043
consortium glucose	Shapiro-Wilk normality (p-value)	Glass' Δ effect size	t-test significance (p-value)			consortium phosphate	Shapiro-Wilk normality (p-value)	Cohen's D effect size	t-test significance (p-value)
with phytate	0.3365	20.3773	0.0007967			with phytate	0.7804	4.02927	0.02871
without phytate	0.4958					without phytate	0.8777

## Sheet: Fig. 5B
Fig. 5B	Bacillus velezensis vs. Brevibacillus agri											Klebsiella pneumoniae vs. Brevibacillus agri												Bacillus subtilis vs. Brevibacillus agri
	Brevibacillus agri in spent medium (Bacillus velezensis supernatant)												Brevibacillus agri in spent medium (Klebsiella pneumoniae supernatant)												Brevibacillus agri in spent medium (Bacillus subtilis supernatant)
time [h]	with phytate			without phytate			blank with phytate	blank without phytate				time [h]	with phytate			without phytate			blank with phytate	blank without phytate				time [h]	with phytate			without phytate			blank with phytate	blank without phytate
1	0.087	0.087	0.086	0.084	0.081	0.084	0.082	0.082				1	0.082	0.081	0.083	0.081	0.081	0.083	0.083	0.082				1	0.091	0.09	0.087	0.089	0.087	0.089	0.082	0.083
2	0.092	0.091	0.09	0.085	0.083	0.085	0.082	0.082				2	0.087	0.087	0.087	0.087	0.088	0.092	0.083	0.083				2	0.096	0.094	0.092	0.101	0.099	0.101	0.083	0.083
3	0.107	0.105	0.104	0.093	0.092	0.092	0.082	0.082				3	0.106	0.105	0.105	0.107	0.106	0.107	0.083	0.083				3	0.105	0.103	0.101	0.11	0.107	0.111	0.083	0.084
4	0.119	0.117	0.113	0.097	0.096	0.097	0.082	0.082				4	0.117	0.116	0.116	0.118	0.118	0.119	0.083	0.083				4	0.114	0.112	0.11	0.111	0.108	0.112	0.082	0.083
5	0.125	0.125	0.122	0.098	0.096	0.099	0.082	0.083				5	0.108	0.11	0.11	0.103	0.103	0.105	0.083	0.083				5	0.124	0.122	0.121	0.138	0.138	0.141	0.083	0.084
6	0.126	0.125	0.124	0.095	0.096	0.097	0.082	0.083				6	0.104	0.105	0.106	0.101	0.1	0.104	0.083	0.083				6	0.13	0.128	0.127	0.184	0.189	0.193	0.083	0.084
7	0.146	0.151	0.141	0.1	0.102	0.1	0.082	0.083				7	0.121	0.122	0.121	0.11	0.113	0.12	0.083	0.083				7	0.141	0.139	0.138	0.233	0.243	0.249	0.083	0.084
8	0.219	0.242	0.203	0.106	0.11	0.107	0.082	0.083				8	0.174	0.166	0.162	0.131	0.136	0.148	0.083	0.083				8	0.181	0.165	0.172	0.277	0.289	0.296	0.083	0.084
9	0.359	0.373	0.319	0.116	0.121	0.117	0.082	0.083				9	0.263	0.317	0.314	0.165	0.171	0.18	0.083	0.083				9	0.309	0.235	0.29	0.305	0.317	0.327	0.083	0.084
10	0.547	0.543	0.473	0.126	0.132	0.126	0.082	0.083				10	0.355	0.434	0.423	0.19	0.194	0.204	0.083	0.083				10	0.427	0.32	0.411	0.32	0.332	0.342	0.083	0.084
11	0.661	0.683	0.625	0.134	0.142	0.135	0.082	0.083				11	0.427	0.5	0.496	0.215	0.216	0.229	0.083	0.083				11	0.507	0.398	0.505	0.33	0.341	0.351	0.083	0.084
12	0.725	0.752	0.687	0.142	0.15	0.142	0.082	0.083				12	0.489	0.561	0.571	0.24	0.236	0.251	0.083	0.083				12	0.573	0.47	0.58	0.331	0.343	0.352	0.083	0.084
13	0.772	0.806	0.725	0.146	0.155	0.146	0.082	0.083				13	0.541	0.608	0.618	0.251	0.253	0.266	0.083	0.083				13	0.636	0.527	0.641	0.327	0.34	0.348	0.083	0.084
14	0.812	0.846	0.762	0.148	0.158	0.15	0.082	0.083				14	0.587	0.653	0.664	0.262	0.263	0.275	0.083	0.083				14	0.691	0.572	0.69	0.318	0.328	0.338	0.083	0.084
15	0.855	0.883	0.811	0.151	0.16	0.153	0.082	0.082				15	0.704	0.766	0.796	0.271	0.271	0.28	0.083	0.083				15	0.728	0.63	0.741	0.343	0.352	0.354	0.083	0.084
16	0.896	0.902	0.839	0.152	0.158	0.154	0.082	0.082				16	0.819	0.873	0.926	0.272	0.272	0.282	0.083	0.083				16	0.771	0.677	0.792	0.39	0.406	0.392	0.083	0.084
17	0.955	0.971	0.899	0.155	0.162	0.155	0.082	0.083				17	0.903	0.942	0.965	0.275	0.274	0.283	0.083	0.081				17	0.839	0.731	0.865	0.442	0.458	0.438	0.083	0.084
18	1.021	1.037	0.977	0.158	0.166	0.158	0.082	0.083				18	0.926	0.959	0.979	0.275	0.275	0.283	0.083	0.081				18	0.899	0.788	0.908	0.496	0.511	0.493	0.083	0.084
19	1.028	1.059	1.002	0.163	0.172	0.163	0.082	0.082				19	0.943	0.967	1.052	0.272	0.271	0.28	0.083	0.082				19	0.949	0.845	0.957	0.557	0.574	0.554	0.083	0.084
20	1.018	1.072	1.018	0.172	0.185	0.173	0.082	0.082				20	1.049	0.973	1.126	0.268	0.264	0.277	0.083	0.082				20	0.986	0.893	1.001	0.612	0.634	0.613	0.083	0.084
21	1.015	1.073	1.029	0.184	0.208	0.188	0.082	0.082				21	1.094	1.066	1.187	0.264	0.259	0.269	0.083	0.081				21	1.015	0.933	1.031	0.66	0.683	0.668	0.083	0.084
22	1.03	1.086	1.026	0.2	0.242	0.208	0.082	0.083				22	1.06	1.066	1.144	0.257	0.251	0.257	0.083	0.081				22	1.04	0.96	1.057	0.702	0.727	0.714	0.083	0.084
23	1.052	1.092	1.036	0.225	0.278	0.232	0.082	0.083				23	1.108	1.081	1.173	0.254	0.242	0.255	0.083	0.081				23	1.065	0.987	1.08	0.738	0.767	0.757	0.083	0.084
24	1.066	1.115	1.056	0.254	0.314	0.259	0.082	0.082				24	1.147	1.037	1.155	0.249	0.242	0.262	0.083	0.081				24	1.092	1.017	1.101	0.77	0.802	0.793	0.083	0.084
25	1.077	1.125	1.079	0.288	0.347	0.285	0.082	0.082				25	1.204	1.109	1.181	0.248	0.25	0.285	0.083	0.081				25	1.103	1.045	1.118	0.803	0.838	0.83	0.083	0.084
26	1.092	1.142	1.104	0.321	0.379	0.309	0.082	0.082				26	1.122	1.157	1.231	0.258	0.265	0.337	0.083	0.082				26	1.113	1.063	1.13	0.84	0.874	0.866	0.083	0.084
27	1.104	1.147	1.115	0.351	0.408	0.334	0.082	0.082				27	1.217	1.153	1.153	0.279	0.297	0.373	0.083	0.082				27	1.126	1.086	1.137	0.88	0.913	0.908	0.083	0.084
28	1.118	1.151	1.122	0.38	0.433	0.357	0.082	0.082				28	1.202	1.105	1.1	0.303	0.33	0.442	0.083	0.082				28	1.14	1.108	1.147	0.92	0.954	0.945	0.083	0.084
29	1.137	1.161	1.14	0.408	0.458	0.38	0.082	0.082				29	1.178	1.134	1.078	0.328	0.365	0.477	0.083	0.082				29	1.156	1.133	1.158	0.956	0.989	0.985	0.083	0.084
30	1.149	1.171	1.155	0.436	0.483	0.4	0.082	0.082				30	1.107	1.191	1.192	0.355	0.397	0.512	0.083	0.082				30	1.173	1.161	1.176	0.985	1.022	1.017	0.083	0.084
31	1.161	1.183	1.174	0.466	0.511	0.431	0.082	0.082				31	1.206	1.147	1.141	0.385	0.435	0.553	0.083	0.082				31	1.18	1.183	1.191	1.015	1.052	1.048	0.083	0.084
32	1.171	1.193	1.193	0.5	0.54	0.463	0.082	0.082				32	1.248	1.182	1.213	0.421	0.473	0.593	0.083	0.082				32	1.185	1.199	1.208	1.041	1.078	1.073	0.083	0.084
33	1.181	1.203	1.209	0.532	0.569	0.492	0.082	0.082				33	1.153	1.133	1.147	0.456	0.509	0.63	0.083	0.082				33	1.19	1.215	1.225	1.063	1.099	1.095	0.083	0.084
34	1.188	1.209	1.218	0.569	0.603	0.525	0.082	0.082				34	1.068	1.198	1.125	0.487	0.545	0.661	0.083	0.082				34	1.187	1.224	1.229	1.082	1.116	1.112	0.083	0.084
35	1.193	1.218	1.222	0.606	0.639	0.564	0.082	0.082				35	1.033	1.199	1.144	0.514	0.589	0.691	0.083	0.082				35	1.173	1.193	1.236	1.099	1.13	1.125	0.083	0.084
36	1.198	1.222	1.229	0.636	0.671	0.596	0.082	0.082				36	1.13	1.103	1.132	0.537	0.612	0.718	0.083	0.082				36	1.225	1.187	1.237	1.113	1.142	1.137	0.083	0.084
37	1.203	1.228	1.236	0.662	0.701	0.631	0.082	0.082				37	1.113	1.125	1.134	0.62	0.637	0.747	0.083	0.082				37	1.214	1.224	1.248	1.126	1.151	1.146	0.083	0.084
38	1.211	1.234	1.243	0.688	0.73	0.658	0.082	0.082				38	1.113	1.102	1.177	0.651	0.662	0.777	0.083	0.082				38	1.204	1.159	1.249	1.137	1.16	1.154	0.083	0.084
39	1.213	1.237	1.245	0.709	0.757	0.68	0.082	0.082				39	1.111	1.196	1.134	0.682	0.694	0.81	0.083	0.081				39	1.197	1.225	1.243	1.145	1.166	1.159	0.083	0.084
40	1.218	1.24	1.251	0.73	0.777	0.699	0.082	0.082				40	1.107	1.113	1.151	0.715	0.724	0.841	0.083	0.082				40	1.191	1.229	1.249	1.154	1.173	1.165	0.083	0.084
41	1.222	1.242	1.256	0.748	0.794	0.714	0.082	0.082				41	1.102	1.112	1.188	0.752	0.756	0.867	0.083	0.082				41	1.188	1.246	1.244	1.158	1.177	1.171	0.083	0.084
42	1.227	1.244	1.261	0.765	0.81	0.724	0.082	0.082				42	1.093	1.118	1.177	0.788	0.79	0.893	0.083	0.082				42	1.186	1.208	1.245	1.164	1.182	1.176	0.083	0.084
43	1.232	1.247	1.264	0.781	0.826	0.736	0.082	0.082				43	1.076	1.142	1.125	0.826	0.821	0.92	0.083	0.082				43	1.183	1.164	1.258	1.168	1.186	1.182	0.083	0.084
44	1.233	1.249	1.267	0.797	0.84	0.743	0.082	0.082				44	1.093	1.078	1.083	0.86	0.854	0.945	0.083	0.082				44	1.186	1.158	1.252	1.171	1.189	1.184	0.083	0.084
45	1.236	1.252	1.269	0.808	0.851	0.753	0.082	0.082				45	1.09	1.072	1.076	0.892	0.885	0.971	0.083	0.082				45	1.189	1.151	1.25	1.174	1.193	1.188	0.083	0.084
46	1.239	1.254	1.272	0.823	0.861	0.759	0.082	0.082				46	1.055	1.128	1.087	0.925	0.919	1.001	0.083	0.082				46	1.192	1.145	1.252	1.178	1.197	1.193	0.083	0.084
47	1.24	1.257	1.273	0.834	0.871	0.766	0.082	0.082				47	1.048	1.121	1.105	0.958	0.956	1.03	0.083	0.082				47	1.198	1.151	1.244	1.182	1.201	1.197	0.083	0.084
48	1.239	1.256	1.274	0.848	0.882	0.776	0.082	0.082				48	1.042	1.109	1.172	0.988	0.993	1.055	0.083	0.082				48	1.158	1.188	1.241	1.185	1.204	1.199	0.083	0.084
49	1.239	1.258	1.276	0.859	0.893	0.786	0.082	0.082				49	1.183	1.089	1.162	1.013	1.031	1.077	0.083	0.082				49	1.151	1.228	1.229	1.188	1.206	1.202	0.083	0.084
50	1.239	1.259	1.275	0.87	0.902	0.799	0.082	0.082				50	1.189	1.111	1.121	1.035	1.064	1.097	0.083	0.082				50	1.169	1.243	1.222	1.193	1.21	1.207	0.083	0.084
phosphate and glucose concentration in supernatant of B. velezensis												phosphate and glucose concentration in supernatant of K. pneumoniae												phosphate and glucose concentration in supernatant of B. subtilis
glucose:						phosphate:						glucose:						phosphate:						glucose:						phosphate:
B. velezensis glucose	with phytate c[mg/dL]	without phytate c[mg/dL]				B. velezensis phosphate	with phytate c[nmol/µL]	without phytate c[nmol/µL]				K. pneumoniae glucose	with phytate c[mg/dL]	without phytate c[mg/dL]				K. pneumoniae phosphate	with phytate c[nmol/µL]	without phytate c[nmol/µL]				B. subtilis glucose	with phytate c[mg/dL]	without phytate c[mg/dL]				B. subtilis phosphate	with phytate c[nmol/µL]	without phytate c[nmol/µL]
R1	0.114	496.88				R1	28.3098	2.3464				R1	0.202	195.958				R1	25.07	0.918156				R1	1.995	319.85				R1	91.39	22.15
R2	0.548	486.13				R2	34.9409	3.18185				R2	0.763	215.29				R2	24.89	2.14236				R2	3.002	292.75				R2	89.3	21.85
R3	0.656	490.43				R3	25.2493	2.75447				R3	1.18911	197.894				R3	23.97	0.714121				R3	3.344	250.47				R3	79.04	17.24
B. velezensis glucose	MEAN c[mg/dL]	STDEV c[mg/dL]	fold change (FC)	fold change STDEV		B. velezensis phosphate	MEAN c[nmol/µL]	STDEV c[nmol/µL]	fold change (FC)	fold change STDEV		K. pneumoniae glucose	MEAN c[mg/dL]	STDEV c[mg/dL]	fold change (FC)	fold change STDEV		K. pneumoniae phosphate	MEAN c[nmol/µL]	STDEV c[nmol/µL]	fold change (FC)	fold change STDEV		B. subtilis glucose	MEAN c[mg/dL]	STDEV c[mg/dL]	fold change (FC)	fold change STDEV		B. subtilis phosphate	MEAN c[nmol/µL]	STDEV c[nmol/µL]	fold change (FC)	fold change STDEV
with phytate	0.439333	0.286875	0.000894505	0.42639		with phytate	29.5	4.95423	10.6849	1.64497		with phytate	0.718037	0.49509	0.0035363	0.475601		with phytate	24.6433	0.590028	19.586	12.0251		with phytate	2.78033	0.701286	0.00966434	0.0647951		with phytate	86.5767	6.61007	4.24118	0.577657
without phytate	491.147	5.41071				without phytate	2.7609	0.417762				without phytate	203.047	10.6466				without phytate	1.25821	0.772462				without phytate	287.69	34.9657				without phytate	20.4133	2.75228
B. velezensis glucose	Shapiro-Wilk normality (p-value)	Glass' Δ effect size	t-test significance (p-value)			B. velezensis glucose	Shapiro-Wilk normality (p-value)	Glass' Δ effect size	t-test significance (p-value)			K. pneumoniae glucose	Shapiro-Wilk normality (p-value)	Glass' Δ effect size	t-test significance (p-value)			K. pneumoniae phosphate	Shapiro-Wilk normality (p-value)	Cohen's D effect size	t-test significance (p-value)			B. subtilis glucose	Shapiro-Wilk normality (p-value)	Glass' Δ effect size	t-test significance (p-value)			B. subtilis phosphate	Shapiro-Wilk normality (p-value)	Glass' Δ effect size	t-test significance (p-value)
with phytate	0.3617	90.6918	3.868e-05			with phytate	0.5998	-63.9636	0.01083			with phytate	0.8495	19.0042	0.0009013			with phytate	0.2925	34.0273	3.951e-06			with phytate	0.4704	8.14827	0.004959			with phytate	0.3032	-24.0395	0.0009895
without phytate	0.7804					without phytate	0.9736					without phytate	0.1739					without phytate	0.253					without phytate	0.76					without phytate	0.1041
